# Supplementary material for: Selective deoxygenation of nitrate to nitrosyl using trivalent chromium and the Mashima reagent: reductive silylation
Source: Chem Sci. 2018 Oct 16;10(2):475–9. doi: 10.1039/c8sc02979b (PMC6335631; doi:10.1039/c8sc02979b)
Supplement: Supplementary file 2 [file SC-010-C8SC02979B-s002.cif]

# Electronic Supplementary Material (ESI) for Chemical Science.
# This journal is © The Royal Society of Chemistry 2019

####################################################################### 
# 
# This file contains crystal structure data downloaded from the 
# Cambridge Structural Database (CSD) hosted by the Cambridge 
# Crystallographic Data Centre (CCDC).
# 
# Full information about CCDC data access policies and citation 
# guidelines are available at http://www.ccdc.cam.ac.uk/access/V1 
# 
# Audit and citation data items may have been added by the CCDC. 
# Please retain this information to preserve the provenance of 
# this file and to allow appropriate attribution of the data. 
# 
#######################################################################

data_S18001
_database_code_depnum_ccdc_archive 'CCDC 1848665'
_audit_update_record             
;
2018-06-11 deposited with the CCDC.
2018-10-16 downloaded from the CCDC.
;
_audit_creation_date             2018-03-27
_audit_creation_method           CRYSTALS_ver_14.61_build_6236

_oxford_structure_analysis_title 's18001 in C2/c'
_chemical_name_systematic        ?
_chemical_melting_point          ?
_cell_length_a                   30.214(13)
_cell_length_b                   10.381(4)
_cell_length_c                   23.797(10)
_cell_angle_alpha                90
_cell_angle_beta                 113.791(5)
_cell_angle_gamma                90
_cell_volume                     6830(5)

_symmetry_cell_setting           monoclinic
_symmetry_space_group_name_H-M   'C 1 2/c 1 '
_symmetry_space_group_name_Hall  ?
loop_
_symmetry_equiv_pos_as_xyz
x,y,z
-x,-y,-z
x+1/2,y+1/2,z
-x+1/2,-y+1/2,-z
-x,y,-z+1/2
x,-y,z+1/2
-x+1/2,y+1/2,-z+1/2
x+1/2,-y+1/2,z+1/2

loop_
_atom_type_symbol
_atom_type_scat_dispersion_real
_atom_type_scat_dispersion_imag
_atom_type_scat_Cromer_Mann_a1
_atom_type_scat_Cromer_Mann_b1
_atom_type_scat_Cromer_Mann_a2
_atom_type_scat_Cromer_Mann_b2
_atom_type_scat_Cromer_Mann_a3
_atom_type_scat_Cromer_Mann_b3
_atom_type_scat_Cromer_Mann_a4
_atom_type_scat_Cromer_Mann_b4
_atom_type_scat_Cromer_Mann_c
_atom_type_scat_source
C -0.0001 0.0005 2.3100 20.8439 1.0200 10.2075 1.5886 0.5687 0.8650 51.6512
0.2156 'International Tables Vol C 4.2.6.8 and 6.1.1.4'
H 0.0000 0.0000 0.4930 10.5109 0.3229 26.1257 0.1402 3.1424 0.0408 57.7998
0.0030 'International Tables Vol C 4.2.6.8 and 6.1.1.4'
N 0.0005 0.0010 12.2126 0.0057 3.1322 9.8933 2.0125 28.9975 1.1663 0.5826
-11.5290 'International Tables Vol C 4.2.6.8 and 6.1.1.4'
O 0.0017 0.0018 3.0485 13.2771 2.2868 5.7011 1.5463 0.3239 0.8670 32.9089
0.2508 'International Tables Vol C 4.2.6.8 and 6.1.1.4'
Cr 0.1622 0.2225 10.6406 6.1038 7.3537 0.3920 3.3240 20.2626 1.4922 98.7399
1.1832 'International Tables Vol C 4.2.6.8 and 6.1.1.4'


_cell_formula_units_Z            8

# Given Formula = C27 H41 Cr1 N8 O9 
# Dc =      1.31 Fooo =   2840.00 Mu =      3.94 M =    673.67
# Found Formula = C27 H41 Cr1 N8 O9 
# Dc =      1.31 FOOO =   2840.00 Mu =      3.94 M =    673.67

_chemical_formula_sum            'C27 H41 Cr1 N8 O9'
_chemical_formula_moiety         'C27 H41 Cr1 N8 O9'
_chemical_compound_source        ?
_chemical_formula_weight         673.67


_cell_measurement_reflns_used    9300
_cell_measurement_theta_min      2
_cell_measurement_theta_max      14
_cell_measurement_temperature    100

_exptl_crystal_description       block
_exptl_crystal_colour            yellow
_exptl_crystal_size_min          0.020
_exptl_crystal_size_mid          0.030
_exptl_crystal_size_max          0.060

_exptl_crystal_density_diffrn    1.310
_exptl_crystal_density_meas      ?
_exptl_crystal_density_method    'not measured'
# Non-dispersive F(000): 
_exptl_crystal_F_000             2840
_exptl_absorpt_coefficient_mu    0.101

# Sheldrick geometric approximatio 0.99 0.99 
# No experimental values of Tmin/max available 
_diffrn_detector                 'Pilatus1M(CdTe) pixel array detector'
_diffrn_detector_type            'CMOS pixel array detector'
_exptl_absorpt_correction_type   multi-scan
_exptl_absorpt_process_details   'DENZO/SCALEPACK (Otwinowski & Minor, 1997)'
_exptl_absorpt_correction_T_min  0.99
_exptl_absorpt_correction_T_max  0.99
_diffrn_radiation_wavelength     0.41328
_diffrn_radiation_type           synchrotron
_diffrn_radiation_source         synchrotron
_diffrn_radiation_monochromator  'silicon  1 1 1 and 3 1 1'
_diffrn_measurement_device       'huber three-circle diffractometer'
_diffrn_measurement_device_type  'Pilatus1M(CdTe) pixel array detector'
_diffrn_measurement_method       '\f scans'
# If a reference occurs more than once, delete the author 
# and date from subsequent references. 
_computing_data_collection       'USER DEFINED DATA COLLECTION'
_computing_cell_refinement       'USER DEFINED CELL REFINEMENT'
_computing_data_reduction        'Apex2 (Bruker AXS, 2006)'
_computing_structure_solution    'SHELXS 86 (Sheldrick, 1986)'
_computing_structure_refinement  'CRYSTALS (Betteridge et al., 2003)'
_computing_publication_material  'CRYSTALS (Betteridge et al., 2003)'
_computing_molecular_graphics    'CAMERON (Watkin et al., 1996)'

_diffrn_standards_interval_time  .
_diffrn_standards_interval_count .
_diffrn_standards_number         0
_diffrn_standards_decay_%        ?

_diffrn_ambient_temperature      100
_diffrn_reflns_number            26934
_reflns_number_total             5931
_diffrn_reflns_av_R_equivalents  0.067
# Number of reflections without Friedels Law is 22007 
# Number of reflections with Friedels Law is 5931 
# Theoretical number of reflections is about 40723 


_diffrn_reflns_theta_min         1.079
_diffrn_reflns_theta_max         15.554
_diffrn_measured_fraction_theta_max 0.515

_diffrn_reflns_theta_full        11.977
_diffrn_measured_fraction_theta_full 0.519


_diffrn_reflns_limit_h_min       -39
_diffrn_reflns_limit_h_max       39
_diffrn_reflns_limit_k_min       -12
_diffrn_reflns_limit_k_max       12
_diffrn_reflns_limit_l_min       -30
_diffrn_reflns_limit_l_max       30
_reflns_limit_h_min              -39
_reflns_limit_h_max              35
_reflns_limit_k_min              0
_reflns_limit_k_max              12
_reflns_limit_l_min              0
_reflns_limit_l_max              30

_oxford_diffrn_Wilson_B_factor   2.82
_oxford_diffrn_Wilson_scale      649.66

_atom_sites_solution_primary     direct #heavy,direct,difmap,geom,iterative
# _atom_sites_solution_secondary  difmap
_atom_sites_solution_hydrogens   difmap

_refine_diff_density_min         -1.15
_refine_diff_density_max         2.33


# The current dictionary definitions do not cover the 
# situation where the reflections used for refinement were 
# selected by a user-defined sigma threshold 


# The values actually used during refinement 
_oxford_reflns_threshold_expression_ref I>-3.0\s(I)
_refine_ls_number_reflns         5908
_refine_ls_number_restraints     90
_refine_ls_number_parameters     432
_oxford_refine_ls_R_factor_ref   0.1538
_refine_ls_wR_factor_ref         0.3578
_refine_ls_goodness_of_fit_ref   0.9998
_refine_ls_shift/su_max          0.0174473
_refine_ls_shift/su_mean         0.0010238


# The values computed with all filters except I/sigma 
_oxford_reflns_number_all        5909
_refine_ls_R_factor_all          0.1539
_refine_ls_wR_factor_all         0.3578

# The values computed with a 2 sigma cutoff - a la SHELX 
_reflns_threshold_expression     I>2.0\s(I)
_reflns_number_gt                4254
_refine_ls_R_factor_gt           0.1283
_refine_ls_wR_factor_gt          0.3321

# choose from: rm (reference molecule of known chirality), 
# ad (anomolous dispersion - Flack), rmad (rm and ad), 
# syn (from synthesis), unk (unknown) or . (not applicable). 
_chemical_absolute_configuration .


_refine_ls_structure_factor_coef Fsqd
_refine_ls_matrix_type           full
_refine_ls_hydrogen_treatment    mixed #undef, noref, refall,
# refxyz, refU, constr or mixed
_refine_ls_weighting_scheme      calc
_refine_ls_weighting_details     
;
 Method, part 1, Chebychev polynomial, (Watkin, 1994, Prince, 1982) 
 [weight] = 1.0/[A~0~*T~0~(x)+A~1~*T~1~(x) ... +A~n-1~]*T~n-1~(x)] 
 where A~i~ are the Chebychev coefficients listed below and x= Fcalc/Fmax 
 Method = Robust Weighting (Prince, 1982) 
 W = [weight] * [1-(deltaF/6*sigmaF)^2^]^2^ 
 A~i~ are: 
 17.7 26.8 12.0 2.72 
;

# Uequiv = arithmetic mean of Ui i.e. Ueqiv = (U1+U2+U3)/3

# Replace last . with number of unfound hydrogen atoms attached to an atom.

# ..._refinement_flags_... 
# . no refinement constraints           S special position constraint on site
# G rigid group refinement of site      R riding atom
# D distance or angle restraint on site T thermal displacement constraints
# U Uiso or Uij restraint (rigid bond)  P partial occupancy constraint


loop_
_atom_site_label
_atom_site_type_symbol
_atom_site_fract_x
_atom_site_fract_y
_atom_site_fract_z
_atom_site_U_iso_or_equiv
_atom_site_occupancy
_atom_site_adp_type
_atom_site_refinement_flags_posn
_atom_site_refinement_flags_adp
_atom_site_refinement_flags_occupancy
_atom_site_disorder_assembly
_atom_site_disorder_group
_atom_site_attached_hydrogens
Cr1 Cr 0.40338(4) 0.24911(13) 0.45859(5) 0.0335 1.0000 Uani . . . . . .
O1 O 0.2996(2) 0.2339(9) 0.4156(4) 0.0737 1.0000 Uani . . . . . .
O2 O 0.41693(18) 0.1250(7) 0.5288(2) 0.0449 1.0000 Uani . . . . . .
O3 O 0.4079(3) 0.0374(10) 0.6049(4) 0.0732 1.0000 Uani . . . . . .
O4 O 0.3677(3) 0.2125(9) 0.5658(4) 0.0657 1.0000 Uani . . . . . .
O5 O 0.40833(18) 0.3733(6) 0.3970(2) 0.0397 1.0000 Uani . . . . . .
O6 O 0.3899(3) 0.4615(10) 0.3086(3) 0.0719 1.0000 Uani . . . . . .
O7 O 0.3487(3) 0.2939(10) 0.3164(3) 0.0740 1.0000 Uani . . . . . .
O8 O 0.3050(7) 0.497(2) 0.5056(11) 0.036(6) 0.23(3) Uiso D . P 1 1 .
O9 O 0.29464(17) -0.0015(8) 0.3252(3) 0.0644 1.0000 Uani D . . . . .
O81 O 0.3038(2) 0.4980(9) 0.4861(4) 0.0527 0.77(3) Uani D U P 1 2 .
N1 N 0.40254(19) 0.4809(7) 0.5472(3) 0.0361 1.0000 Uani D . . . . .
N2 N 0.42380(18) 0.3999(7) 0.5211(2) 0.0321 1.0000 Uani . . . . . .
N3 N 0.47839(18) 0.2506(7) 0.4916(2) 0.0309 1.0000 Uani . . . . . .
N4 N 0.41883(19) 0.1024(7) 0.4102(2) 0.0325 1.0000 Uani D . . . . .
N5 N 0.3934(2) 0.0290(8) 0.3612(3) 0.0393 1.0000 Uani D . . . . .
N6 N 0.3412(2) 0.2432(8) 0.4320(3) 0.0478 1.0000 Uani . . . . . .
N7 N 0.3970(3) 0.1255(10) 0.5679(3) 0.0529 1.0000 Uani . . . . . .
N8 N 0.3808(3) 0.3773(9) 0.3389(3) 0.0518 1.0000 Uani . . . . . .
C1 C 0.4350(2) 0.5493(8) 0.5936(3) 0.0328 1.0000 Uani . . . . . .
C2 C 0.4807(3) 0.5149(8) 0.5986(3) 0.0363 1.0000 Uani . . . . . .
C3 C 0.4722(2) 0.4174(8) 0.5529(3) 0.0314 1.0000 Uani . . . . . .
C4 C 0.5040(2) 0.3339(8) 0.5349(3) 0.0290 1.0000 Uani . . . . . .
C5 C 0.5543(2) 0.3392(8) 0.5598(3) 0.0344 1.0000 Uani . . . . . .
C6 C 0.5772(2) 0.2463(10) 0.5384(4) 0.0458 1.0000 Uani . . . . . .
C7 C 0.5508(2) 0.1592(8) 0.4924(3) 0.0314 1.0000 Uani . . . . . .
C8 C 0.5009(2) 0.1635(7) 0.4697(3) 0.0285 1.0000 Uani . . . . . .
C9 C 0.4661(2) 0.0826(8) 0.4213(3) 0.0324 1.0000 Uani . . . . . .
C10 C 0.4706(3) -0.0001(9) 0.3790(4) 0.0394 1.0000 Uani . . . . . .
C11 C 0.4238(3) -0.0360(9) 0.3406(3) 0.0375 1.0000 Uani D . . . . .
C12 C 0.4204(3) 0.6379(9) 0.6340(3) 0.0395 1.0000 Uani . . . . . .
C13 C 0.3743(3) 0.7159(11) 0.5953(4) 0.0560 1.0000 Uani . . . . . .
C14 C 0.4118(4) 0.5541(12) 0.6821(4) 0.0587 1.0000 Uani . . . . . .
C15 C 0.4623(3) 0.7352(9) 0.6672(4) 0.0425 1.0000 Uani . . . . . .
C16 C 0.4040(3) -0.1128(10) 0.2810(4) 0.0478 1.0000 Uani . . . . . .
C17 C 0.3644(4) -0.2055(13) 0.2776(5) 0.0659 1.0000 Uani . . . . . .
C18 C 0.3829(5) -0.0146(15) 0.2285(5) 0.0819 1.0000 Uani . . . . . .
C19 C 0.4442(4) -0.1900(17) 0.2763(6) 0.0931 1.0000 Uani . . . . . .
C20 C 0.2838(2) -0.0942(11) 0.3631(5) 0.0767 1.0000 Uani D . . . . .
C21 C 0.2287(3) -0.0945(11) 0.3398(5) 0.0885 1.0000 Uani D . . . . .
C22 C 0.2154(2) 0.0348(12) 0.3153(5) 0.0821 1.0000 Uani D . . . . .
C23 C 0.2513(3) 0.0645(11) 0.2874(4) 0.0821 1.0000 Uani D . . . . .
C24 C 0.2843(10) 0.572(4) 0.4501(17) 0.12(3) 0.23(3) Uiso D . P 1 1 .
C25 C 0.2328(8) 0.523(3) 0.4176(12) 0.036(6) 0.23(3) Uiso D . P 1 1 .
C26 C 0.2209(7) 0.479(4) 0.4678(13) 0.036(6) 0.23(3) Uiso D . P 1 1 .
C27 C 0.2679(10) 0.422(4) 0.5128(13) 0.069(13) 0.23(3) Uiso D . P 1 1 .
C241 C 0.2912(4) 0.5676(15) 0.4295(6) 0.0793 0.77(3) Uani D U P 1 2 .
C251 C 0.2384(4) 0.5370(17) 0.3921(6) 0.0904 0.77(3) Uani D . P 1 2 .
C261 C 0.2196(3) 0.5135(15) 0.4386(9) 0.0713 0.77(3) Uani D U P 1 2 .
C271 C 0.2609(3) 0.4459(14) 0.4889(7) 0.0685 0.77(3) Uani D U P 1 2 .
H1 H 0.3716 0.4864 0.5341 0.0432 0.23(3) Uiso DR . P 1 1 .
H2 H 0.3647(11) 0.051(5) 0.3365(14) 0.046(2) 1.0000 Uiso D . . . . .
H11 H 0.3716 0.4864 0.5282 0.0432 0.77(3) Uiso DR . P 1 2 .
H21 H 0.5109 0.5477 0.6264 0.0434 1.0000 Uiso R . . . . .
H51 H 0.5720 0.4006 0.5901 0.0421 1.0000 Uiso R . . . . .
H61 H 0.6116 0.2445 0.5548 0.0532 1.0000 Uiso R . . . . .
H71 H 0.5669 0.0981 0.4776 0.0383 1.0000 Uiso R . . . . .
H101 H 0.4998 -0.0279 0.3767 0.0459 1.0000 Uiso R . . . . .
H131 H 0.3660 0.7706 0.6216 0.0672 1.0000 Uiso R . . . . .
H132 H 0.3801 0.7665 0.5657 0.0672 1.0000 Uiso R . . . . .
H133 H 0.3484 0.6577 0.5750 0.0672 1.0000 Uiso R . . . . .
H141 H 0.4026 0.6069 0.7082 0.0688 1.0000 Uiso R . . . . .
H142 H 0.4408 0.5093 0.7060 0.0688 1.0000 Uiso R . . . . .
H143 H 0.3869 0.4937 0.6616 0.0688 1.0000 Uiso R . . . . .
H151 H 0.4534 0.7911 0.6925 0.0514 1.0000 Uiso R . . . . .
H152 H 0.4907 0.6890 0.6919 0.0514 1.0000 Uiso R . . . . .
H153 H 0.4685 0.7845 0.6375 0.0514 1.0000 Uiso R . . . . .
H171 H 0.3531 -0.2519 0.2400 0.0754 1.0000 Uiso R . . . . .
H172 H 0.3762 -0.2643 0.3110 0.0754 1.0000 Uiso R . . . . .
H173 H 0.3386 -0.1567 0.2799 0.0754 1.0000 Uiso R . . . . .
H181 H 0.3703 -0.0581 0.1901 0.1104 1.0000 Uiso R . . . . .
H182 H 0.4078 0.0426 0.2296 0.1104 1.0000 Uiso R . . . . .
H183 H 0.3579 0.0329 0.2334 0.1104 1.0000 Uiso R . . . . .
H191 H 0.4321 -0.2381 0.2392 0.1146 1.0000 Uiso R . . . . .
H192 H 0.4689 -0.1334 0.2763 0.1146 1.0000 Uiso R . . . . .
H193 H 0.4571 -0.2473 0.3102 0.1146 1.0000 Uiso R . . . . .
H201 H 0.2978 -0.0695 0.4051 0.0912 1.0000 Uiso R . . . . .
H202 H 0.2958 -0.1763 0.3586 0.0912 1.0000 Uiso R . . . . .
H211 H 0.2193 -0.1101 0.3727 0.0968 1.0000 Uiso R . . . . .
H212 H 0.2152 -0.1587 0.3091 0.0968 1.0000 Uiso R . . . . .
H221 H 0.2176 0.0938 0.3469 0.1023 1.0000 Uiso R . . . . .
H222 H 0.1833 0.0345 0.2847 0.1023 1.0000 Uiso R . . . . .
H231 H 0.2559 0.1551 0.2882 0.1027 1.0000 Uiso R . . . . .
H232 H 0.2405 0.0345 0.2462 0.1027 1.0000 Uiso R . . . . .
H241 H 0.2844 0.6623 0.4566 0.1096 0.23(3) Uiso R . P 1 1 .
H242 H 0.3001 0.5540 0.4237 0.1096 0.23(3) Uiso R . P 1 1 .
H251 H 0.2106 0.5868 0.3941 0.0528 0.23(3) Uiso R . P 1 1 .
H252 H 0.2303 0.4493 0.3927 0.0528 0.23(3) Uiso R . P 1 1 .
H261 H 0.2121 0.5526 0.4847 0.0531 0.23(3) Uiso R . P 1 1 .
H262 H 0.1962 0.4155 0.4582 0.0531 0.23(3) Uiso R . P 1 1 .
H271 H 0.2725 0.4364 0.5543 0.0859 0.23(3) Uiso R . P 1 1 .
H272 H 0.2701 0.3328 0.5061 0.0859 0.23(3) Uiso R . P 1 1 .
H2411 H 0.2964 0.6573 0.4371 0.0852 0.77(3) Uiso R . P 1 2 .
H2412 H 0.3096 0.5381 0.4077 0.0852 0.77(3) Uiso R . P 1 2 .
H2511 H 0.2224 0.6086 0.3674 0.1082 0.77(3) Uiso R . P 1 2 .
H2512 H 0.2340 0.4632 0.3668 0.1082 0.77(3) Uiso R . P 1 2 .
H2611 H 0.2133 0.5923 0.4543 0.0829 0.77(3) Uiso R . P 1 2 .
H2612 H 0.1911 0.4624 0.4236 0.0829 0.77(3) Uiso R . P 1 2 .
H2711 H 0.2615 0.4615 0.5285 0.0770 0.77(3) Uiso R . P 1 2 .
H2712 H 0.2583 0.3559 0.4809 0.0770 0.77(3) Uiso R . P 1 2 .
loop_
_atom_site_aniso_label
_atom_site_aniso_U_11
_atom_site_aniso_U_22
_atom_site_aniso_U_33
_atom_site_aniso_U_23
_atom_site_aniso_U_13
_atom_site_aniso_U_12
Cr1 0.0297(5) 0.0291(8) 0.0403(6) -0.0030(4) 0.0127(4) 0.0000(4)
O1 0.043(3) 0.069(8) 0.100(6) -0.032(4) 0.020(3) -0.002(3)
O2 0.044(3) 0.045(5) 0.056(3) -0.002(3) 0.030(2) -0.003(2)
O3 0.091(5) 0.068(7) 0.082(5) 0.021(4) 0.057(4) 0.013(4)
O4 0.074(4) 0.053(6) 0.090(5) -0.003(4) 0.054(4) 0.012(4)
O5 0.045(3) 0.030(4) 0.038(2) 0.001(2) 0.0097(19) 0.001(2)
O6 0.094(5) 0.063(8) 0.049(3) 0.009(3) 0.018(3) -0.007(4)
O7 0.075(4) 0.064(7) 0.054(4) -0.001(3) -0.005(3) -0.034(4)
O9 0.032(3) 0.056(7) 0.090(5) 0.003(3) 0.009(3) -0.004(3)
O81 0.046(3) 0.051(7) 0.047(3) 0.002(3) 0.004(3) 0.002(3)
N1 0.023(2) 0.028(5) 0.051(3) -0.003(3) 0.009(2) 0.007(2)
N2 0.034(3) 0.022(5) 0.039(3) -0.001(2) 0.014(2) 0.005(2)
N3 0.030(2) 0.023(4) 0.037(3) 0.004(2) 0.011(2) 0.004(2)
N4 0.037(3) 0.023(4) 0.038(3) -0.004(2) 0.016(2) -0.003(2)
N5 0.041(3) 0.031(5) 0.039(3) -0.006(2) 0.010(2) -0.006(3)
N6 0.025(2) 0.050(6) 0.066(4) -0.014(3) 0.016(2) 0.002(3)
N7 0.051(4) 0.064(7) 0.048(4) 0.000(3) 0.025(3) 0.000(4)
N8 0.062(4) 0.043(7) 0.043(3) 0.002(3) 0.013(3) 0.005(3)
C1 0.043(3) 0.027(5) 0.029(3) -0.002(2) 0.015(2) 0.000(3)
C2 0.034(3) 0.031(6) 0.039(3) -0.005(3) 0.010(3) -0.003(3)
C3 0.033(3) 0.029(5) 0.033(3) 0.002(3) 0.014(2) 0.000(3)
C4 0.034(3) 0.020(5) 0.030(3) 0.003(2) 0.011(2) 0.001(2)
C5 0.031(3) 0.035(6) 0.034(3) 0.002(3) 0.010(2) 0.000(3)
C6 0.029(3) 0.061(7) 0.056(4) 0.001(4) 0.027(3) -0.002(3)
C7 0.041(3) 0.013(5) 0.042(3) 0.003(2) 0.018(3) 0.006(3)
C8 0.040(3) 0.013(5) 0.034(3) 0.002(2) 0.016(2) 0.001(2)
C9 0.030(3) 0.031(5) 0.038(3) -0.002(3) 0.016(2) -0.003(3)
C10 0.038(3) 0.030(6) 0.051(4) -0.005(3) 0.020(3) -0.006(3)
C11 0.043(3) 0.030(6) 0.042(3) -0.006(3) 0.019(3) -0.004(3)
C12 0.053(4) 0.027(6) 0.045(3) -0.003(3) 0.026(3) 0.000(3)
C13 0.037(4) 0.068(8) 0.064(5) -0.023(4) 0.022(3) -0.002(4)
C14 0.074(6) 0.054(8) 0.059(5) 0.005(4) 0.039(5) -0.002(5)
C15 0.055(4) 0.026(6) 0.050(4) -0.012(3) 0.025(3) -0.004(3)
C16 0.058(4) 0.039(7) 0.047(4) -0.022(4) 0.022(3) -0.009(4)
C17 0.079(7) 0.044(9) 0.066(6) -0.014(5) 0.020(5) -0.017(5)
C18 0.129(11) 0.063(12) 0.049(5) 0.009(5) 0.030(6) -0.027(7)
C19 0.057(6) 0.109(15) 0.099(8) -0.067(9) 0.016(6) 0.010(6)
C20 0.060(6) 0.067(12) 0.105(8) 0.011(7) 0.035(6) -0.008(5)
C21 0.069(7) 0.098(15) 0.102(9) -0.013(8) 0.039(6) -0.033(7)
C22 0.043(5) 0.086(14) 0.099(8) 0.001(7) 0.009(5) 0.001(5)
C23 0.062(6) 0.076(14) 0.078(7) -0.005(6) -0.002(5) 0.011(6)
C241 0.075(5) 0.056(10) 0.075(5) 0.008(4) -0.003(6) 0.008(4)
C251 0.079(8) 0.079(8) 0.091(12) 0.012(6) 0.012(6) -0.015(9)
C261 0.051(4) 0.051(4) 0.105(12) 0.007(5) 0.023(6) 0.007(5)
C271 0.050(4) 0.051(4) 0.093(10) 0.016(4) 0.017(4) -0.002(5)

_refine_ls_extinction_method     None
_oxford_refine_ls_scale          0.04389(2)

loop_
_oxford_twin_element_scale_factors
0.747(4)
0.253(4)
loop_
_geom_bond_atom_site_label_1
_geom_bond_site_symmetry_1
_geom_bond_atom_site_label_2
_geom_bond_site_symmetry_2
_geom_bond_distance
_geom_bond_publ_flag
Cr1 . O2 . 2.017(6) yes
Cr1 . O5 . 2.003(6) yes
Cr1 . N2 . 2.075(7) yes
Cr1 . N3 . 2.078(5) yes
Cr1 . N4 . 2.074(6) yes
Cr1 . N6 . 1.724(6) yes
O1 . N6 . 1.160(9) yes
O2 . N7 . 1.295(8) yes
O3 . N7 . 1.220(12) yes
O4 . N7 . 1.252(12) yes
O5 . N8 . 1.295(8) yes
O6 . N8 . 1.234(12) yes
O7 . N8 . 1.247(11) yes
O8 . C24 . 1.439(6) yes
O8 . C27 . 1.430(6) yes
O9 . C20 . 1.445(5) yes
O9 . C23 . 1.428(5) yes
O81 . C241 . 1.439(5) yes
O81 . C271 . 1.430(5) yes
N1 . N2 . 1.352(8) yes
N1 . C1 . 1.346(9) yes
N1 . H1 . 0.860 no
N1 . N2 . 1.352(8) yes
N1 . C1 . 1.346(9) yes
N1 . H11 . 0.860 no
N2 . C3 . 1.361(8) yes
N3 . C4 . 1.329(10) yes
N3 . C8 . 1.355(9) yes
N4 . N5 . 1.344(9) yes
N4 . C9 . 1.360(8) yes
N5 . C11 . 1.381(10) yes
N5 . H2 . 0.860(19) no
C1 . C2 . 1.382(10) yes
C1 . C12 . 1.521(10) yes
C2 . C3 . 1.432(11) yes
C2 . H21 . 0.950 no
C3 . C4 . 1.477(9) yes
C4 . C5 . 1.392(9) yes
C5 . C6 . 1.398(12) yes
C5 . H51 . 0.950 no
C6 . C7 . 1.396(12) yes
C6 . H61 . 0.950 no
C7 . C8 . 1.384(9) yes
C7 . H71 . 0.950 no
C8 . C9 . 1.469(10) yes
C9 . C10 . 1.371(11) yes
C10 . C11 . 1.391(10) yes
C10 . H101 . 0.950 no
C11 . C16 . 1.523(10) yes
C12 . C13 . 1.552(12) yes
C12 . C14 . 1.539(12) yes
C12 . C15 . 1.564(11) yes
C13 . H131 . 0.950 no
C13 . H132 . 0.950 no
C13 . H133 . 0.950 no
C14 . H141 . 0.950 no
C14 . H142 . 0.950 no
C14 . H143 . 0.950 no
C15 . H151 . 0.950 no
C15 . H152 . 0.950 no
C15 . H153 . 0.950 no
C16 . C17 . 1.513(14) yes
C16 . C18 . 1.539(16) yes
C16 . C19 . 1.497(13) yes
C17 . H171 . 0.950 no
C17 . H172 . 0.950 no
C17 . H173 . 0.950 no
C18 . H181 . 0.950 no
C18 . H182 . 0.950 no
C18 . H183 . 0.950 no
C19 . H191 . 0.950 no
C19 . H192 . 0.950 no
C19 . H193 . 0.950 no
C20 . C21 . 1.526(5) yes
C20 . H201 . 0.950 no
C20 . H202 . 0.950 no
C21 . C22 . 1.453(5) yes
C21 . H211 . 0.950 no
C21 . H212 . 0.950 no
C22 . C23 . 1.518(5) yes
C22 . H221 . 0.950 no
C22 . H222 . 0.950 no
C23 . H231 . 0.950 no
C23 . H232 . 0.950 no
C24 . C25 . 1.520(7) yes
C24 . H241 . 0.950 no
C24 . H242 . 0.950 no
C25 . C26 . 1.452(6) yes
C25 . H251 . 0.950 no
C25 . H252 . 0.950 no
C26 . C27 . 1.511(7) yes
C26 . H261 . 0.950 no
C26 . H262 . 0.950 no
C27 . H271 . 0.950 no
C27 . H272 . 0.950 no
C241 . C251 . 1.514(6) yes
C241 . H2411 . 0.950 no
C241 . H2412 . 0.950 no
C251 . C261 . 1.454(5) yes
C251 . H2511 . 0.950 no
C251 . H2512 . 0.950 no
C261 . C271 . 1.508(6) yes
C261 . H2611 . 0.950 no
C261 . H2612 . 0.950 no
C271 . H2711 . 0.950 no
C271 . H2712 . 0.950 no
loop_
_geom_angle_atom_site_label_1
_geom_angle_site_symmetry_1
_geom_angle_atom_site_label_2
_geom_angle_site_symmetry_2
_geom_angle_atom_site_label_3
_geom_angle_site_symmetry_3
_geom_angle
_geom_angle_publ_flag
O2 . Cr1 . O5 . 165.4(2) yes
O2 . Cr1 . N2 . 89.2(3) yes
O5 . Cr1 . N2 . 87.2(2) yes
O2 . Cr1 . N3 . 82.3(2) yes
O5 . Cr1 . N3 . 83.1(2) yes
N2 . Cr1 . N3 . 76.1(2) yes
O2 . Cr1 . N4 . 88.6(3) yes
O5 . Cr1 . N4 . 88.1(3) yes
N2 . Cr1 . N4 . 152.2(2) yes
N3 . Cr1 . N4 . 76.1(2) yes
O2 . Cr1 . N6 . 96.2(3) yes
O5 . Cr1 . N6 . 98.4(3) yes
N2 . Cr1 . N6 . 104.7(3) yes
N3 . Cr1 . N6 . 178.3(4) yes
N4 . Cr1 . N6 . 103.1(3) yes
Cr1 . O2 . N7 . 126.5(6) yes
Cr1 . O5 . N8 . 126.5(6) yes
C24 . O8 . C27 . 109.37(7) yes
C20 . O9 . C23 . 109.36(7) yes
C241 . O81 . C271 . 109.37(7) yes
N2 . N1 . C1 . 112.4(5) yes
N2 . N1 . H1 . 121.6 no
C1 . N1 . H1 . 126.0 no
N2 . N1 . C1 . 112.4(5) yes
N2 . N1 . H11 . 114.7 no
C1 . N1 . H11 . 132.3 no
Cr1 . N2 . N1 . 137.7(4) yes
Cr1 . N2 . C3 . 116.1(5) yes
N1 . N2 . C3 . 105.4(6) yes
Cr1 . N3 . C4 . 120.2(5) yes
Cr1 . N3 . C8 . 119.3(5) yes
C4 . N3 . C8 . 120.5(5) yes
Cr1 . N4 . N5 . 136.0(5) yes
Cr1 . N4 . C9 . 117.2(5) yes
N5 . N4 . C9 . 105.8(6) yes
N4 . N5 . C11 . 110.8(5) yes
N4 . N5 . H2 . 120.5(18) no
C11 . N5 . H2 . 121.3(18) no
O1 . N6 . Cr1 . 176.8(9) yes
O2 . N7 . O4 . 120.1(9) yes
O2 . N7 . O3 . 116.6(8) yes
O4 . N7 . O3 . 123.3(8) yes
O5 . N8 . O7 . 119.4(8) yes
O5 . N8 . O6 . 116.6(8) yes
O7 . N8 . O6 . 123.9(8) yes
N1 . C1 . C2 . 107.8(6) yes
N1 . C1 . C12 . 122.4(6) yes
C2 . C1 . C12 . 129.6(6) yes
C1 . C2 . C3 . 104.6(6) yes
C1 . C2 . H21 . 127.9 no
C3 . C2 . H21 . 127.5 no
C2 . C3 . N2 . 109.7(6) yes
C2 . C3 . C4 . 134.2(6) yes
N2 . C3 . C4 . 116.1(6) yes
C3 . C4 . N3 . 111.3(6) yes
C3 . C4 . C5 . 125.4(7) yes
N3 . C4 . C5 . 123.3(7) yes
C4 . C5 . C6 . 115.8(7) yes
C4 . C5 . H51 . 122.3 no
C6 . C5 . H51 . 121.9 no
C5 . C6 . C7 . 121.4(6) yes
C5 . C6 . H61 . 119.0 no
C7 . C6 . H61 . 119.5 no
C6 . C7 . C8 . 118.3(7) yes
C6 . C7 . H71 . 120.5 no
C8 . C7 . H71 . 121.2 no
C7 . C8 . N3 . 120.6(7) yes
C7 . C8 . C9 . 127.5(7) yes
N3 . C8 . C9 . 111.9(6) yes
C8 . C9 . N4 . 115.4(6) yes
C8 . C9 . C10 . 133.1(6) yes
N4 . C9 . C10 . 111.0(6) yes
C9 . C10 . C11 . 106.0(6) yes
C9 . C10 . H101 . 127.1 no
C11 . C10 . H101 . 127.0 no
C10 . C11 . N5 . 106.3(7) yes
C10 . C11 . C16 . 131.7(7) yes
N5 . C11 . C16 . 121.3(6) yes
C1 . C12 . C13 . 111.1(6) yes
C1 . C12 . C14 . 107.9(8) yes
C13 . C12 . C14 . 111.0(7) yes
C1 . C12 . C15 . 109.0(6) yes
C13 . C12 . C15 . 108.2(8) yes
C14 . C12 . C15 . 109.6(7) yes
C12 . C13 . H131 . 109.4 no
C12 . C13 . H132 . 109.9 no
H131 . C13 . H132 . 109.5 no
C12 . C13 . H133 . 109.1 no
H131 . C13 . H133 . 109.5 no
H132 . C13 . H133 . 109.5 no
C12 . C14 . H141 . 109.9 no
C12 . C14 . H142 . 109.3 no
H141 . C14 . H142 . 109.5 no
C12 . C14 . H143 . 109.1 no
H141 . C14 . H143 . 109.5 no
H142 . C14 . H143 . 109.5 no
C12 . C15 . H151 . 109.5 no
C12 . C15 . H152 . 109.3 no
H151 . C15 . H152 . 109.5 no
C12 . C15 . H153 . 109.6 no
H151 . C15 . H153 . 109.5 no
H152 . C15 . H153 . 109.5 no
C11 . C16 . C17 . 112.8(7) yes
C11 . C16 . C18 . 106.7(9) yes
C17 . C16 . C18 . 108.6(9) yes
C11 . C16 . C19 . 108.9(7) yes
C17 . C16 . C19 . 107.7(11) yes
C18 . C16 . C19 . 112.1(11) yes
C16 . C17 . H171 . 110.4 no
C16 . C17 . H172 . 110.0 no
H171 . C17 . H172 . 109.5 no
C16 . C17 . H173 . 108.0 no
H171 . C17 . H173 . 109.5 no
H172 . C17 . H173 . 109.5 no
C16 . C18 . H181 . 109.9 no
C16 . C18 . H182 . 109.1 no
H181 . C18 . H182 . 109.5 no
C16 . C18 . H183 . 109.4 no
H181 . C18 . H183 . 109.5 no
H182 . C18 . H183 . 109.5 no
C16 . C19 . H191 . 109.3 no
C16 . C19 . H192 . 109.3 no
H191 . C19 . H192 . 109.5 no
C16 . C19 . H193 . 109.8 no
H191 . C19 . H193 . 109.5 no
H192 . C19 . H193 . 109.5 no
O9 . C20 . C21 . 105.23(8) yes
O9 . C20 . H201 . 111.1 no
C21 . C20 . H201 . 110.0 no
O9 . C20 . H202 . 109.4 no
C21 . C20 . H202 . 111.5 no
H201 . C20 . H202 . 109.5 no
C20 . C21 . C22 . 103.31(7) yes
C20 . C21 . H211 . 110.2 no
C22 . C21 . H211 . 111.1 no
C20 . C21 . H212 . 110.5 no
C22 . C21 . H212 . 112.2 no
H211 . C21 . H212 . 109.5 no
C21 . C22 . C23 . 103.31(7) yes
C21 . C22 . H221 . 111.1 no
C23 . C22 . H221 . 112.4 no
C21 . C22 . H222 . 109.7 no
C23 . C22 . H222 . 110.7 no
H221 . C22 . H222 . 109.5 no
C22 . C23 . O9 . 105.18(8) yes
C22 . C23 . H231 . 108.4 no
O9 . C23 . H231 . 111.8 no
C22 . C23 . H232 . 111.9 no
O9 . C23 . H232 . 109.9 no
H231 . C23 . H232 . 109.5 no
O8 . C24 . C25 . 105.20(7) yes
O8 . C24 . H241 . 114.2 no
C25 . C24 . H241 . 110.4 no
O8 . C24 . H242 . 110.7 no
C25 . C24 . H242 . 106.5 no
H241 . C24 . H242 . 109.5 no
C24 . C25 . C26 . 103.30(7) yes
C24 . C25 . H251 . 113.5 no
C26 . C25 . H251 . 110.7 no
C24 . C25 . H252 . 113.3 no
C26 . C25 . H252 . 106.2 no
H251 . C25 . H252 . 109.5 no
C25 . C26 . C27 . 103.29(7) yes
C25 . C26 . H261 . 107.6 no
C27 . C26 . H261 . 110.8 no
C25 . C26 . H262 . 116.7 no
C27 . C26 . H262 . 108.8 no
H261 . C26 . H262 . 109.5 no
C26 . C27 . O8 . 105.18(8) yes
C26 . C27 . H271 . 112.2 no
O8 . C27 . H271 . 104.3 no
C26 . C27 . H272 . 111.8 no
O8 . C27 . H272 . 113.7 no
H271 . C27 . H272 . 109.5 no
O81 . C241 . C251 . 105.21(7) yes
O81 . C241 . H2411 . 110.6 no
C251 . C241 . H2411 . 111.9 no
O81 . C241 . H2412 . 110.9 no
C251 . C241 . H2412 . 108.8 no
H2411 . C241 . H2412 . 109.5 no
C241 . C251 . C261 . 103.31(7) yes
C241 . C251 . H2511 . 110.6 no
C261 . C251 . H2511 . 110.1 no
C241 . C251 . H2512 . 112.8 no
C261 . C251 . H2512 . 110.4 no
H2511 . C251 . H2512 . 109.5 no
C251 . C261 . C271 . 103.30(7) yes
C251 . C261 . H2611 . 110.9 no
C271 . C261 . H2611 . 108.8 no
C251 . C261 . H2612 . 112.4 no
C271 . C261 . H2612 . 111.8 no
H2611 . C261 . H2612 . 109.5 no
C261 . C271 . O81 . 105.18(8) yes
C261 . C271 . H2711 . 112.8 no
O81 . C271 . H2711 . 109.0 no
C261 . C271 . H2712 . 108.9 no
O81 . C271 . H2712 . 111.5 no
H2711 . C271 . H2712 . 109.5 no

loop_
_geom_torsion_atom_site_label_1
_geom_torsion_atom_site_label_2
_geom_torsion_atom_site_label_3
_geom_torsion_atom_site_label_4
_geom_torsion
_geom_torsion_site_symmetry_1
_geom_torsion_site_symmetry_2
_geom_torsion_site_symmetry_3
_geom_torsion_site_symmetry_4
_geom_torsion_publ_flag
N2 Cr1 O2 N7 58.6(7) . . . . no
N3 Cr1 O2 N7 134.7(7) . . . . no
N4 Cr1 O2 N7 -149.2(7) . . . . no
N6 Cr1 O2 N7 -46.2(7) . . . . no
N2 Cr1 O5 N8 -143.9(7) . . . . no
N3 Cr1 O5 N8 139.7(7) . . . . no
N4 Cr1 O5 N8 63.5(7) . . . . no
N6 Cr1 O5 N8 -39.4(7) . . . . no
O2 Cr1 N2 N1 -90.2(7) . . . . no
O2 Cr1 N2 C3 78.3(5) . . . . no
O5 Cr1 N2 N1 104.0(7) . . . . no
O5 Cr1 N2 C3 -87.6(5) . . . . no
N3 Cr1 N2 N1 -172.5(7) . . . . no
N3 Cr1 N2 C3 -4.0(5) . . . . no
N4 Cr1 N2 N1 -175.6(6) . . . . no
N4 Cr1 N2 C3 -7.1(8) . . . . no
N6 Cr1 N2 N1 6.0(8) . . . . no
N6 Cr1 N2 C3 174.5(5) . . . . no
O2 Cr1 N3 C4 -88.7(6) . . . . no
O2 Cr1 N3 C8 89.5(5) . . . . no
O5 Cr1 N3 C4 91.1(6) . . . . no
O5 Cr1 N3 C8 -90.6(5) . . . . no
N2 Cr1 N3 C4 2.4(5) . . . . no
N2 Cr1 N3 C8 -179.4(6) . . . . no
N4 Cr1 N3 C4 -179.2(6) . . . . no
N4 Cr1 N3 C8 -0.9(5) . . . . no
O2 Cr1 N4 N5 109.2(7) . . . . no
O2 Cr1 N4 C9 -84.0(5) . . . . no
O5 Cr1 N4 N5 -85.0(7) . . . . no
O5 Cr1 N4 C9 81.7(5) . . . . no
N2 Cr1 N4 N5 -165.2(6) . . . . no
N2 Cr1 N4 C9 1.5(8) . . . . no
N3 Cr1 N4 N5 -168.4(8) . . . . no
N3 Cr1 N4 C9 -1.6(5) . . . . no
N6 Cr1 N4 N5 13.2(8) . . . . no
N6 Cr1 N4 C9 179.9(5) . . . . no
Cr1 O2 N7 O3 175.7(7) . . . . no
Cr1 O2 N7 O4 -3.3(12) . . . . no
Cr1 O5 N8 O6 -179.9(7) . . . . no
Cr1 O5 N8 O7 -3.3(13) . . . . no
C20 O9 C23 C22 14.9(11) . . . . no
C23 O9 C20 C21 7.6(11) . . . . no
C241 O81 C271 C261 -13.6(14) . . . . no
C271 O81 C241 C251 -9.2(14) . . . . no
C1 N1 N2 C3 0.4(8) . . . . no
N2 N1 C1 C2 1.2(9) . . . . no
N2 N1 C1 C12 -174.3(7) . . . . no
C1 N1 N2 Cr1 169.7(5) . . . . no
Cr1 N2 C3 C2 -173.8(5) . . . . no
Cr1 N2 C3 C4 5.2(8) . . . . no
N1 N2 C3 C4 177.1(6) . . . . no
N1 N2 C3 C2 -1.8(8) . . . . no
Cr1 N3 C4 C3 -0.4(8) . . . . no
Cr1 N3 C4 C5 179.0(6) . . . . no
C4 N3 C8 C7 0.6(10) . . . . no
C4 N3 C8 C9 -178.8(6) . . . . no
C8 N3 C4 C3 -178.6(6) . . . . no
C8 N3 C4 C5 0.8(11) . . . . no
Cr1 N3 C8 C7 -177.7(5) . . . . no
Cr1 N3 C8 C9 3.0(8) . . . . no
Cr1 N4 N5 C11 167.1(6) . . . . no
Cr1 N4 C9 C10 -169.1(6) . . . . no
C9 N4 N5 C11 -0.7(9) . . . . no
Cr1 N4 C9 C8 3.8(8) . . . . no
N5 N4 C9 C8 174.2(6) . . . . no
N5 N4 C9 C10 1.4(9) . . . . no
N4 N5 C11 C16 -172.4(8) . . . . no
N4 N5 C11 C10 -0.2(10) . . . . no
N1 C1 C2 C3 -2.2(8) . . . . no
C2 C1 C12 C13 143.9(9) . . . . no
C2 C1 C12 C14 -94.4(10) . . . . no
C2 C1 C12 C15 24.6(11) . . . . no
C12 C1 C2 C3 172.9(8) . . . . no
N1 C1 C12 C13 -41.7(11) . . . . no
N1 C1 C12 C15 -161.0(7) . . . . no
N1 C1 C12 C14 80.0(9) . . . . no
C1 C2 C3 N2 2.5(8) . . . . no
C1 C2 C3 C4 -176.2(8) . . . . no
N2 C3 C4 C5 177.5(7) . . . . no
N2 C3 C4 N3 -3.1(9) . . . . no
C2 C3 C4 N3 175.5(8) . . . . no
C2 C3 C4 C5 -3.9(14) . . . . no
C3 C4 C5 C6 176.5(7) . . . . no
N3 C4 C5 C6 -2.8(11) . . . . no
C4 C5 C6 C7 3.6(12) . . . . no
C5 C6 C7 C8 -2.4(12) . . . . no
C6 C7 C8 N3 0.2(11) . . . . no
C6 C7 C8 C9 179.4(7) . . . . no
C7 C8 C9 C10 -12.7(14) . . . . no
C7 C8 C9 N4 176.4(7) . . . . no
N3 C8 C9 C10 166.6(9) . . . . no
N3 C8 C9 N4 -4.3(9) . . . . no
C8 C9 C10 C11 -172.7(8) . . . . no
N4 C9 C10 C11 -1.5(10) . . . . no
C9 C10 C11 N5 1.1(10) . . . . no
C9 C10 C11 C16 172.0(9) . . . . no
N5 C11 C16 C18 68.3(12) . . . . no
N5 C11 C16 C19 -170.4(10) . . . . no
C10 C11 C16 C17 139.3(11) . . . . no
N5 C11 C16 C17 -50.9(12) . . . . no
C10 C11 C16 C18 -101.6(12) . . . . no
C10 C11 C16 C19 19.7(15) . . . . no
O9 C20 C21 C22 -27.9(11) . . . . no
C20 C21 C22 C23 36.3(10) . . . . no
C21 C22 C23 O9 -32.6(10) . . . . no
O81 C241 C251 C261 29.0(15) . . . . no
C241 C251 C261 C271 -36.7(16) . . . . no
C251 C261 C271 O81 31.8(15) . . . . no


_iucr_refine_instructions_details 
;
#
# Punched on 27/03/18 at 14:41:11
#
#LIST     12                                                                    
BLOCK 
CONT SCALE 
CONT CR   (     1 ,X'S,U'S)  UNTIL O    (     7 ) 
CONT O    (     8 ,X'S,U[ISO]) 
CONT O    (     9 ,X'S,U'S)  UNTIL C    (    23 ) 
CONT C    (    24 ,X'S,U[ISO])  UNTIL C    (    27 ) 
CONT C    (   241 ,X'S,U'S)  UNTIL C    (   271 ) 
CONT H    (     2 ,X'S,U[ISO]) 
SUMFIX ELEMENT SCALES 
EQUIVALENCE PART(1001, OCC) 
CONTINUE    PART(1002, OCC) 
WEIGHT -1   PART(1002, OCC) 
RIDE N   (   1,X'S) H   (   1,X'S) H   (  11,X'S) 
RIDE C   (   2,X'S) H   (  21,X'S) 
RIDE C   (   5,X'S) H   (  51,X'S) 
RIDE C   (   6,X'S) H   (  61,X'S) 
RIDE C   (   7,X'S) H   (  71,X'S) 
RIDE C   (  10,X'S) H   ( 101,X'S) 
RIDE C   (  13,X'S) H   ( 131,X'S) H   ( 132,X'S) H   ( 133,X'S) 
RIDE C   (  14,X'S) H   ( 141,X'S) H   ( 142,X'S) H   ( 143,X'S) 
RIDE C   (  15,X'S) H   ( 151,X'S) H   ( 152,X'S) H   ( 153,X'S) 
RIDE C   (  17,X'S) H   ( 171,X'S) H   ( 172,X'S) H   ( 173,X'S) 
RIDE C   (  18,X'S) H   ( 181,X'S) H   ( 182,X'S) H   ( 183,X'S) 
RIDE C   (  19,X'S) H   ( 191,X'S) H   ( 192,X'S) H   ( 193,X'S) 
RIDE C   (  20,X'S) H   ( 201,X'S) H   ( 202,X'S) 
RIDE C   (  21,X'S) H   ( 211,X'S) H   ( 212,X'S) 
RIDE C   (  22,X'S) H   ( 221,X'S) H   ( 222,X'S) 
RIDE C   (  23,X'S) H   ( 231,X'S) H   ( 232,X'S) 
RIDE C   (  24,X'S) H   ( 241,X'S) H   ( 242,X'S) 
RIDE C   (  25,X'S) H   ( 251,X'S) H   ( 252,X'S) 
RIDE C   (  26,X'S) H   ( 261,X'S) H   ( 262,X'S) 
RIDE C   (  27,X'S) H   ( 271,X'S) H   ( 272,X'S) 
RIDE C   ( 241,X'S) H   (2411,X'S) H   (2412,X'S) 
RIDE C   ( 251,X'S) H   (2511,X'S) H   (2512,X'S) 
RIDE C   ( 261,X'S) H   (2611,X'S) H   (2612,X'S) 
RIDE C   ( 271,X'S) H   (2711,X'S) H   (2712,X'S) 
END                                                                             
#
# Punched on 27/03/18 at 14:41:11
#
#LIST     16                                                                    
NO 
REM   HREST   START (DO NOT REMOVE THIS LINE) 
REM NO H  NO #H U MULT   DIST 
REM C-H 
REM >4           1.5    .96 DISORDER 
REM 1      1     1.2    .93 C C-H (ACETYLENE) 
REM 1      2     1.2    .93 C-C(H)-C 
REM 1      3     1.2    .98 (C)3-C-H 
REM 2      1     1.2    .93 C=C-H(2) 
REM 2      2     1.2    .97 (C)2-C-(H)2 
REM 3      1     1.5    .96 C-C-(H)3 
REM N-H 
REM >4           1.5    .89 DISORDER 
REM 1      1     1.2    .86 N-N/H 
REM 1      2     1.2    .86 (C)2-N-H 
REM 1      3     1.2    .89 (C)3-N-H 
REM 2      1     1.2    .86 C-N-(H)2 
REM 2      2     1.2    .89 (C)2-N-(H)2 
REM 3      1     1.2    .89 C-H-(H)3 
REM O-H 
REM 1      1     1.5    .82 O-H 
REM 
REM DIST      ESD = 0.02 
REM VIB       ESD = 0.002 
REM ANGLE     ESD = 2.0 
REM 
REM TO ACTIVATE THE VIB RESTRAINTS, REMOVE LEADING REM 
REM            H1-N-R2 
DIST 0.86, 0.02 = 
CONT N ( 5) TO H(2) 
REST 0.046, 0.002 = H(2,U[ISO]) 
ANGLE 0.0, 2.0 = MEAN 
CONT H(2) TO N ( 5) TO N(4) 
CONT H(2) TO N ( 5) TO C(11) 
REM   HREST   END (DO NOT REMOVE THIS LINE) 
SAME 0.01, 0.1 FOR 
CONT O(8) C(24) C(25) C(26) C(27) AND 
CONT O(8) C(27) C(26) C(25) C(24) AND 
CONT O(81) C(241) C(251) C(261) C(271) AND 
CONT O(81) C(271) C(261) C(251) C(241) AND 
CONT O(9) C(23) C(22) C(21) C(20) AND 
CONT O(9) C(20) C(21) C(22) C(23) 
RESTRAIN 0.0, 0.001 = O(8, U[ISO])-C(25, U[ISO]) 
RESTRAIN 0.0, 0.001 = O(8, U[ISO])-C(26, U[ISO]) 
RESTRAIN 0.0, 0.001 = O(81, U[11])-O(81, U[33]) 
RESTRAIN 0.0, 0.001 = O(81, U[12])-O(81, U[23]) 
RESTRAIN 0.0, 0.001 = C(241, U[11])-C(241, U[33]) 
RESTRAIN 0.0, 0.001 = C(241, U[12])-C(241, U[23]) 
RESTRAIN 0.0, 0.001 = C(251, U[11])-C(251, U[22]) 
RESTRAIN 0.0, 0.001 = C(251, U[13])-C(251, U[23]) 
RESTRAIN 0.0, 0.0001 = C(261, U[11])-C(261, U[22]) 
RESTRAIN 0.0, 0.0001 = C(261, U[12])-C(261, U[23]) 
RESTRAIN 0.0, 0.001 = C(271, U[11])-C(271, U[22]) 
RESTRAIN 0.0, 0.001 = C(271, U[13])-C(271, U[23]) 
U(IJ)'S  0.0, 0.010000 = C(261) TO C(271) 
U(IJ)'S  0.0, 0.010000 = O(81) TO C(241) 
ANGLE 180.000000 , 1.000000 = O(8) TO H(1) TO N(1) 
ANGLE 180.000000 , 1.000000 = O(81) TO H(11) TO N(1) 
END                                                                             
;
# looking for ARCHIVE-HKL.CIF 

_iucr_refine_reflections_details 
; 
# An asterisk in column 34 indicates a format overflow 
# Data was input as F-squared 
  -4   0   0  100.74   13.56 
  -4   0   0   97.43   13.56 
  -6   0   0  853.12  123.57 
   6   0   0 1000.00  123.57 
  -6   0   0  857.46  123.57 
   8   0   0   12.11    1.79 
   8   0   0   13.29    1.78 
  -8   0   0   13.33    1.79 
  -8   0   0   13.25    1.78 
  10   0   0  322.98   42.89 
 -10   0   0  329.51   42.90 
  10   0   0  297.07   42.89 
 -10   0   0  304.86   42.89 
 -12   0   0    6.89    0.98 
 -12   0   0    7.53    0.98 
  12   0   0    7.26    0.98 
  12   0   0    6.63    0.98 
  14   0   0    1.69    0.22 
  14   0   0    1.60    0.22 
 -14   0   0    0.82    0.22 
 -14   0   0    1.27    0.22 
 -18   0   0   18.80    2.58 
  18   0   0   19.20    2.58 
  18   0   0   18.11    2.58 
 -18   0   0   19.15    2.59 
 -20   0   0   16.98    2.29 
  20   0   0   16.97    2.28 
  20   0   0   16.54    2.28 
 -20   0   0   15.89    2.28 
 -22   0   0    1.84    0.26 
  22   0   0    1.52    0.25 
 -22   0   0    1.33    0.25 
  22   0   0    1.08    0.24 
 -24   0   0    0.40    0.16 
  24   0   0    0.39    0.15 
  24   0   0    0.26    0.16 
 -24   0   0    0.62    0.18 
  26   0   0    3.91    0.61 
 -26   0   0    4.10    0.62 
  26   0   0    4.77    0.62 
 -26   0   0    4.01    0.61 
  28   0   0    1.92    0.33 
  28   0   0    2.37    0.35 
 -28   0   0    1.79    0.34 
 -28   0   0    1.82    0.34 
 -32   0   0    2.19    0.42 
  32   0   0    2.73    0.43 
 -34   0   0    0.00    0.24 
  -3  -1   0   -0.04    0.04 
  -3  -1   0   -0.06    0.06 
   3   1   0   -0.01    0.06 
   3   1   0   -0.02    0.05 
   5  -1   0    8.95    1.22 
  -5  -1   0    8.34    1.22 
  -5  -1   0    8.89    1.21 
   5  -1   0    8.62    1.22 
   5   1   0    9.30    1.22 
  -5   1   0    8.04    1.22 
  -5   1   0    9.51    1.22 
   5   1   0    8.58    1.22 
   7  -1   0    0.01    0.07 
   7  -1   0    0.09    0.09 
  -7  -1   0    0.06    0.06 
  -7  -1   0   -0.01    0.10 
   7   1   0    0.32    0.10 
  -7   1   0    0.08    0.09 
   7   1   0    0.09    0.08 
  -7   1   0    0.23    0.08 
  -9  -1   0    0.64    0.11 
  -9  -1   0    0.27    0.08 
   9  -1   0    0.25    0.11 
   9  -1   0    0.33    0.09 
   9   1   0    0.37    0.11 
  -9   1   0    0.46    0.10 
   9   1   0    0.18    0.09 
  -9   1   0    0.57    0.12 
  11  -1   0    2.16    0.30 
  11  -1   0    2.17    0.30 
 -11  -1   0    1.94    0.29 
 -11  -1   0    1.63    0.30 
 -11   1   0    2.05    0.30 
  11   1   0    1.78    0.30 
 -11   1   0    2.29    0.31 
 -13  -1   0    0.08    0.09 
  13  -1   0    0.03    0.12 
  13  -1   0    0.15    0.09 
 -13  -1   0    0.05    0.11 
 -13   1   0    0.03    0.12 
  13   1   0    0.00    0.10 
  13   1   0    0.02    0.09 
 -13   1   0    0.06    0.09 
  15  -1   0    4.18    0.63 
  15  -1   0    4.61    0.64 
 -15   1   0    4.48    0.63 
 -15   1   0    4.53    0.64 
  15   1   0    4.61    0.64 
  17  -1   0    2.60    0.39 
  17   1   0    3.45    0.40 
 -17   1   0    2.50    0.39 
  17   1   0    2.28    0.39 
  19  -1   0    0.11    0.12 
  19  -1   0    0.15    0.12 
 -19   1   0    0.19    0.13 
 -19   1   0    0.38    0.13 
  21  -1   0    0.73    0.17 
  21  -1   0    0.69    0.16 
 -21   1   0    0.40    0.15 
 -21   1   0    0.56    0.16 
  23  -1   0    2.48    0.40 
  23  -1   0    2.59    0.40 
 -23   1   0    2.93    0.40 
 -23   1   0    2.39    0.40 
  25  -1   0    0.40    0.16 
 -25  -1   0    0.37    0.16 
  25  -1   0    0.45    0.17 
 -25  -1   0    0.17    0.17 
 -25   1   0    0.43    0.17 
 -25   1   0    0.64    0.17 
  27  -1   0    1.24    0.22 
  27  -1   0    1.21    0.22 
 -27  -1   0    0.79    0.22 
 -27  -1   0    1.20    0.24 
 -27   1   0    0.39    0.22 
  27   1   0    0.63    0.20 
 -27   1   0    1.14    0.23 
  27   1   0    1.01    0.24 
  29  -1   0    1.26    0.25 
  29  -1   0    0.83    0.25 
 -29   1   0    1.38    0.26 
 -29   1   0    0.91    0.26 
 -31  -1   0    0.50    0.22 
  31  -1   0    0.31    0.20 
  31   1   0    0.44    0.23 
 -31   1   0    0.32    0.23 
 -33  -1   0    0.13    0.24 
  33  -1   0    0.06    0.22 
  33   1   0   -0.05    0.25 
 -33   1   0    0.05    0.22 
 -35  -1   0    0.16    0.27 
  35   1   0    0.84    0.30 
 -35   1   0    0.33    0.25 
  -6  -2   0  103.28   13.84 
  -6  -2   0  102.46   13.84 
   6   2   0   97.58   13.84 
   6   2   0  101.25   13.84 
   8  -2   0    3.04    0.45 
  -8  -2   0    3.45    0.46 
   8  -2   0    3.10    0.46 
  -8  -2   0    3.05    0.45 
   8   2   0    3.23    0.46 
   8   2   0    3.13    0.45 
  -8   2   0    3.14    0.45 
  10  -2   0   37.70    5.13 
 -10  -2   0   36.80    5.13 
  10  -2   0   37.51    5.12 
 -10  -2   0   37.79    5.13 
  10   2   0   38.10    5.13 
  10   2   0   37.48    5.13 
 -10   2   0   38.50    5.13 
 -10   2   0   35.54    5.13 
 -12  -2   0    6.27    0.90 
  12  -2   0    6.33    0.91 
  12  -2   0    6.46    0.91 
 -12  -2   0    6.74    0.92 
  12   2   0    6.57    0.91 
  12   2   0    6.73    0.91 
 -12   2   0    6.77    0.91 
 -12   2   0    6.52    0.91 
 -14  -2   0    0.37    0.14 
 -14  -2   0    0.30    0.09 
  14  -2   0    0.41    0.13 
  14  -2   0    0.41    0.11 
  14   2   0    0.41    0.13 
  14   2   0    0.31    0.10 
 -14   2   0    0.27    0.12 
 -14   2   0    0.69    0.15 
 -16  -2   0    0.37    0.11 
  16   2   0    0.37    0.12 
  18  -2   0    0.18    0.11 
 -18  -2   0    0.18    0.15 
 -18  -2   0    0.45    0.11 
  18  -2   0    0.15    0.12 
 -18   2   0    0.27    0.13 
  18   2   0    0.31    0.13 
  18   2   0    0.19    0.14 
 -20  -2   0   14.02    1.97 
 -20  -2   0   14.90    1.97 
  20  -2   0   14.23    1.97 
  20  -2   0   14.41    1.97 
 -20   2   0   14.52    1.97 
  20   2   0   13.45    1.97 
 -20   2   0   14.47    1.97 
  20   2   0   14.31    1.97 
 -22  -2   0   13.30    1.81 
  22  -2   0   12.97    1.80 
 -22  -2   0   12.70    1.80 
  22  -2   0   12.97    1.80 
 -22   2   0   13.07    1.80 
  22   2   0   13.04    1.81 
 -22   2   0   13.31    1.80 
  22   2   0   13.06    1.80 
 -24  -2   0    0.28    0.18 
  24  -2   0    0.09    0.14 
  24  -2   0    0.38    0.15 
 -24  -2   0    0.19    0.14 
  24   2   0    0.17    0.18 
 -24   2   0    0.11    0.17 
  24   2   0    0.08    0.15 
 -24   2   0    0.20    0.15 
  26  -2   0    2.25    0.40 
 -26  -2   0    2.61    0.42 
  26  -2   0    2.84    0.41 
 -26  -2   0    2.84    0.41 
  26   2   0    2.18    0.41 
 -26   2   0    2.71    0.41 
  26   2   0    3.12    0.44 
 -26   2   0    2.63    0.42 
 -28  -2   0    3.34    0.59 
 -28  -2   0    4.16    0.59 
  28  -2   0    3.55    0.57 
  28  -2   0    4.18    0.59 
  28   2   0    5.77    0.61 
 -28   2   0    4.01    0.59 
  28   2   0    3.96    0.58 
 -28   2   0    3.04    0.59 
 -30  -2   0    1.65    0.35 
  30   2   0    2.34    0.41 
  32  -2   0    2.00    0.32 
 -32  -2   0    1.33    0.34 
  32   2   0    1.64    0.36 
 -32   2   0    1.58    0.34 
  34  -2   0    0.17    0.23 
 -34  -2   0    0.16    0.24 
  34   2   0    0.03    0.27 
 -34   2   0   -0.29    0.25 
  -7  -3   0    0.96    0.19 
   7   3   0    1.39    0.19 
   7   3   0    1.10    0.19 
  -9  -3   0    0.65    0.12 
  -9  -3   0    0.59    0.15 
   9   3   0    0.79    0.14 
   9   3   0    0.61    0.14 
 -11  -3   0    1.14    0.20 
 -11  -3   0    1.03    0.17 
  11   3   0    1.14    0.19 
  11   3   0    0.85    0.19 
 -13  -3   0    1.25    0.23 
  13  -3   0    1.67    0.24 
  13  -3   0    1.48    0.25 
 -13  -3   0    1.78    0.26 
  13   3   0    1.58    0.25 
 -13   3   0    1.49    0.25 
 -13   3   0    1.38    0.24 
  13   3   0    2.08    0.25 
  15  -3   0    1.80    0.26 
  15  -3   0    1.71    0.26 
 -15   3   0    1.57    0.26 
 -15   3   0    1.44    0.26 
 -17  -3   0    0.26    0.14 
 -17  -3   0   -0.03    0.10 
  17   3   0    0.09    0.11 
  17   3   0    0.01    0.14 
  19  -3   0    0.09    0.11 
 -19  -3   0    0.02    0.11 
  19  -3   0    0.24    0.14 
 -19  -3   0    0.13    0.15 
 -19   3   0    0.02    0.13 
  19   3   0   -0.23    0.13 
 -19   3   0    0.26    0.15 
  19   3   0    0.31    0.13 
  21  -3   0    2.96    0.51 
  21  -3   0    3.74    0.51 
 -21  -3   0    3.16    0.52 
 -21  -3   0    3.69    0.51 
 -21   3   0    3.87    0.52 
  21   3   0    4.46    0.53 
  21   3   0    3.44    0.52 
 -21   3   0    3.07    0.51 
  23  -3   0    0.38    0.14 
  23  -3   0    0.34    0.15 
 -23  -3   0    0.40    0.17 
 -23  -3   0    0.53    0.15 
  23   3   0   -0.05    0.18 
 -23   3   0    0.10    0.15 
  23   3   0    0.04    0.15 
 -23   3   0    0.47    0.16 
 -25  -3   0    1.79    0.29 
  25  -3   0    1.47    0.29 
 -25  -3   0    1.48    0.31 
  25  -3   0    2.01    0.30 
  25   3   0    1.62    0.30 
  25   3   0    2.12    0.34 
 -25   3   0    1.65    0.30 
 -25   3   0    1.94    0.31 
 -27  -3   0    1.45    0.27 
  27  -3   0    1.80    0.27 
 -27  -3   0    1.27    0.28 
  27  -3   0    1.43    0.26 
  27   3   0    1.52    0.31 
  27   3   0    0.98    0.27 
 -27   3   0    1.52    0.28 
 -27   3   0    1.25    0.27 
  29  -3   0    0.02    0.16 
  29  -3   0    0.06    0.17 
 -29   3   0   -0.29    0.18 
 -29   3   0   -0.23    0.21 
 -31  -3   0    0.28    0.20 
  31   3   0    0.01    0.27 
  33  -3   0    0.19    0.23 
 -33  -3   0    0.24    0.23 
 -33   3   0    0.32    0.27 
  33   3   0    0.28    0.30 
 -10  -4   0   29.03    3.93 
 -10  -4   0   28.98    3.93 
  10   4   0   28.42    3.93 
  10   4   0   28.27    3.93 
 -12  -4   0   21.87    2.99 
 -12  -4   0   21.62    2.98 
  12   4   0   21.93    2.99 
  12   4   0   21.66    2.99 
 -16  -4   0   16.62    2.12 
  16  -4   0   13.23    2.12 
  16  -4   0   16.67    2.12 
 -16  -4   0   15.92    2.12 
 -16   4   0   16.37    2.12 
  16   4   0   15.89    2.12 
  16   4   0   16.10    2.12 
 -16   4   0   12.13    2.12 
  18  -4   0    3.90    0.56 
  18  -4   0    4.43    0.56 
 -18  -4   0    3.18    0.56 
 -18  -4   0    3.78    0.55 
 -18   4   0    4.08    0.56 
  18   4   0    3.76    0.56 
  18   4   0    3.62    0.56 
 -18   4   0    4.23    0.56 
 -20  -4   0   10.72    1.44 
  20  -4   0   10.93    1.44 
 -20  -4   0    9.91    1.45 
  20  -4   0   10.15    1.44 
 -20   4   0   10.23    1.44 
  20   4   0   10.33    1.44 
  20   4   0   10.18    1.45 
 -20   4   0   10.62    1.44 
  22  -4   0    4.61    0.55 
 -22  -4   0    4.30    0.55 
 -22  -4   0    3.59    0.55 
  22  -4   0    3.20    0.54 
 -22   4   0    3.05    0.54 
 -22   4   0    4.01    0.55 
  22   4   0    4.24    0.56 
  22   4   0    3.22    0.54 
  24  -4   0    5.53    0.81 
 -24  -4   0    6.29    0.82 
  24  -4   0    5.67    0.81 
 -24  -4   0    5.12    0.81 
  24   4   0    5.97    0.83 
 -24   4   0    5.58    0.81 
  24   4   0    5.19    0.81 
 -24   4   0    6.38    0.82 
  26  -4   0    9.38    1.35 
 -26  -4   0    9.93    1.35 
  26  -4   0    9.59    1.35 
 -26   4   0    9.71    1.35 
  26   4   0    9.20    1.37 
  26   4   0    9.42    1.35 
 -26   4   0   10.30    1.35 
  28  -4   0    1.41    0.27 
  28  -4   0    1.41    0.28 
 -28   4   0    1.42    0.29 
 -28   4   0    1.38    0.30 
  30  -4   0    7.03    0.97 
 -30  -4   0    5.73    0.97 
 -30   4   0    7.02    0.98 
  30   4   0    7.71    0.99 
  32  -4   0    1.55    0.31 
 -32  -4   0    1.83    0.33 
 -32   4   0    1.77    0.35 
  32   4   0    1.55    0.39 
  34  -4   0    1.79    0.33 
 -34  -4   0    1.59    0.36 
  34   4   0    2.12    0.43 
 -34   4   0    1.51    0.37 
 -11  -5   0    5.04    0.70 
 -13  -5   0    0.10    0.11 
 -13  -5   0    0.24    0.12 
  13   5   0    0.03    0.11 
 -15  -5   0    2.59    0.46 
 -15  -5   0    3.20    0.44 
  15   5   0    3.13    0.46 
  15   5   0    3.25    0.45 
 -17  -5   0    0.24    0.16 
 -17  -5   0    0.35    0.11 
  17   5   0    0.25    0.15 
  17   5   0    0.37    0.14 
  19  -5   0    0.72    0.16 
 -19  -5   0    0.73    0.16 
 -19  -5   0    0.14    0.18 
  19  -5   0    0.71    0.16 
  19   5   0    0.56    0.18 
 -19   5   0    0.55    0.16 
  19   5   0    0.68    0.17 
 -19   5   0    0.60    0.18 
 -21  -5   0    1.13    0.27 
 -21  -5   0    1.57    0.25 
  21  -5   0    1.41    0.25 
  21  -5   0    1.46    0.26 
 -21   5   0    1.54    0.26 
  21   5   0    1.25    0.26 
 -21   5   0    1.75    0.27 
  21   5   0    1.63    0.28 
  23  -5   0   -0.02    0.13 
  23  -5   0    0.11    0.15 
 -23  -5   0    0.07    0.17 
 -23  -5   0    0.10    0.13 
  23   5   0    0.04    0.15 
 -23   5   0    0.26    0.17 
  23   5   0    0.22    0.20 
 -23   5   0    0.16    0.15 
 -25  -5   0   -0.06    0.18 
 -25  -5   0    0.17    0.14 
  25  -5   0    0.19    0.16 
  25  -5   0    0.02    0.14 
 -25   5   0    0.20    0.16 
  25   5   0    0.29    0.21 
  25   5   0   -0.04    0.16 
 -25   5   0   -0.09    0.18 
  27  -5   0   -0.13    0.15 
 -27  -5   0    0.01    0.15 
  27  -5   0    0.29    0.17 
 -27   5   0    0.13    0.20 
 -27   5   0   -0.31    0.19 
  27   5   0    0.11    0.24 
 -29  -5   0    0.75    0.21 
  29  -5   0    0.63    0.21 
  29  -5   0    0.41    0.20 
  29   5   0    0.44    0.28 
 -31  -5   0   -0.29    0.21 
  31   5   0   -0.02    0.27 
 -33  -5   0   -0.01    0.20 
  33  -5   0    0.12    0.21 
  33   5   0   -0.07    0.33 
 -33   5   0    0.33    0.25 
  14   6   0    5.17    0.75 
 -16  -6   0   31.40    4.16 
 -16  -6   0   29.41    4.16 
  16   6   0   30.87    4.16 
  16   6   0   29.65    4.16 
 -18  -6   0    9.81    1.37 
  18   6   0    9.71    1.38 
  18   6   0   10.02    1.37 
 -20  -6   0    2.15    0.30 
 -20  -6   0    2.04    0.32 
  20   6   0    2.11    0.33 
  20   6   0    1.31    0.30 
 -22  -6   0    0.06    0.17 
 -22  -6   0   -0.01    0.12 
 -22   6   0   -0.14    0.17 
  22   6   0   -0.17    0.14 
 -22   6   0    0.15    0.15 
  22   6   0   -0.17    0.19 
  24  -6   0    0.76    0.17 
 -24  -6   0    0.20    0.15 
 -24  -6   0    0.29    0.18 
  24  -6   0    0.16    0.15 
 -24   6   0    0.26    0.19 
  24   6   0    0.11    0.16 
 -24   6   0    0.32    0.17 
  24   6   0    0.22    0.22 
  26  -6   0    0.98    0.21 
 -26  -6   0    1.09    0.22 
  26  -6   0    0.74    0.20 
 -26  -6   0    0.78    0.24 
 -26   6   0    1.38    0.24 
  26   6   0    0.37    0.22 
 -26   6   0    0.58    0.21 
  26   6   0    1.53    0.28 
  28  -6   0   -0.05    0.19 
  28  -6   0    0.36    0.18 
 -28   6   0    0.00    0.20 
 -28   6   0    0.04    0.20 
  30  -6   0    1.35    0.28 
 -30  -6   0    1.28    0.26 
  30  -6   0    0.49    0.27 
 -30   6   0    1.26    0.28 
  30   6   0    1.27    0.34 
 -32  -6   0    0.84    0.27 
  32   6   0    0.91    0.35 
 -32   6   0    0.92    0.30 
 -15  -7   0    1.23    0.24 
  15   7   0    1.28    0.24 
 -17  -7   0    0.02    0.11 
 -17  -7   0   -0.13    0.15 
  17   7   0   -0.06    0.16 
  17   7   0    0.16    0.13 
 -19  -7   0    0.46    0.15 
 -19  -7   0    0.56    0.18 
  19   7   0    0.64    0.20 
  19   7   0    0.13    0.15 
 -21  -7   0    0.46    0.20 
 -21  -7   0    0.93    0.18 
  21   7   0    0.59    0.18 
  21   7   0    1.15    0.24 
 -23  -7   0    0.17    0.15 
 -23  -7   0   -0.14    0.17 
  23   7   0    0.13    0.22 
  23   7   0   -0.14    0.15 
  25  -7   0   -0.01    0.16 
 -25  -7   0    0.06    0.19 
 -25  -7   0   -0.12    0.14 
  25   7   0   -0.17    0.24 
 -25   7   0   -0.12    0.19 
  25   7   0    0.04    0.18 
  27  -7   0    0.59    0.20 
 -27   7   0    0.80    0.25 
  29  -7   0    0.44    0.18 
  29  -7   0    0.09    0.21 
 -29  -7   0    0.51    0.20 
 -29   7   0    0.68    0.25 
  29   7   0    0.07    0.31 
 -18  -8   0    4.93    0.69 
 -18  -8   0    4.62    0.68 
 -20  -8   0    1.71    0.26 
 -20  -8   0    1.21    0.28 
  20   8   0    1.57    0.27 
  20   8   0    1.66    0.33 
 -22  -8   0    0.09    0.14 
  22   8   0   -0.01    0.21 
  22   8   0   -0.07    0.15 
 -24  -8   0   -0.09    0.19 
  24   8   0    0.29    0.27 
  24   8   0    0.14    0.17 
 -28  -8   0    2.14    0.41 
  28   8   0    3.16    0.50 
 -15  -9   0    0.22    0.17 
  15   9   0   -0.05    0.13 
 -17  -9   0    0.36    0.18 
  19   9   0    0.30    0.23 
  19   9   0   -0.01    0.15 
 -21  -9   0    0.15    0.16 
 -21  -9   0    0.19    0.20 
  21   9   0    0.19    0.18 
 -23  -9   0   -0.23    0.18 
 -23  -9   0    0.03    0.16 
  23   9   0    0.10    0.19 
  23   9   0    0.15    0.27 
 -25  -9   0    0.28    0.16 
  25   9   0   -0.05    0.28 
 -18 -10   0    2.46    0.35 
  18  10   0    1.63    0.31 
  22  10   0    1.15    0.33 
 -24 -10   0    0.24    0.18 
 -24 -10   0    0.03    0.21 
  24  10   0    0.04    0.26 
  24  10   0   -0.11    0.17 
  19  11   0    0.07    0.18 
 -36   0   1    0.10    0.28 
  36   0  -1   -0.21    0.27 
 -34   0   1   -0.69    0.22 
  32   0  -1    0.36    0.22 
 -32   0   1    0.07    0.22 
 -28   0   1    0.13    0.18 
  28   0  -1   -0.14    0.16 
  28   0  -1    0.19    0.18 
 -28   0   1    0.12    0.18 
  26   0  -1   -0.15    0.15 
 -26   0   1    0.04    0.15 
 -26   0   1   -0.02    0.17 
  26   0  -1    0.07    0.15 
 -24   0   1   -0.10    0.15 
  24   0  -1    0.14    0.14 
 -24   0   1    0.02    0.14 
  24   0  -1   -0.07    0.14 
  22   0  -1   -0.16    0.13 
  22   0  -1   -0.01    0.13 
 -22   0   1    0.20    0.16 
 -22   0   1    0.20    0.13 
  20   0  -1   -0.02    0.12 
 -20   0   1   -0.07    0.11 
  20   0  -1   -0.03    0.12 
 -20   0   1   -0.07    0.14 
  18   0  -1   -0.08    0.09 
 -18   0   1   -0.05    0.10 
  18   0  -1    0.09    0.12 
 -18   0   1    0.21    0.14 
 -14   0   1    0.00    0.07 
  14   0  -1   -0.21    0.11 
 -14   0   1   -0.23    0.11 
  14   0  -1    0.10    0.07 
 -12   0   1    0.03    0.11 
 -12   0   1   -0.02    0.06 
  12   0  -1    0.01    0.07 
  12   0  -1    0.11    0.11 
  10   0  -1   -0.06    0.08 
 -10   0   1    0.13    0.07 
 -10   0   1   -0.07    0.11 
  10   0  -1    0.13    0.10 
   8   0  -1    0.03    0.08 
  -8   0   1    0.03    0.08 
  -8   0   1   -0.15    0.09 
   8   0  -1   -0.05    0.06 
  -6   0   1   -0.27    0.07 
   6   0  -1   -0.37    0.08 
  -6   0   1   -0.30    0.08 
   6   0  -1   -0.31    0.06 
   4   0  -1   -0.04    0.06 
  -4   0   1   -0.07    0.05 
  -4   0   1   -0.05    0.05 
   4   0  -1   -0.12    0.06 
  -2   0   1    0.00    0.02 
  -6   0  -1    0.13    0.08 
  -6   0  -1    0.00    0.10 
   8   0   1   -0.02    0.10 
   8   0   1    0.02    0.09 
  -8   0  -1   -0.05    0.11 
  -8   0  -1    0.03    0.08 
  10   0   1    0.03    0.11 
 -10   0  -1    0.13    0.10 
  10   0   1    0.01    0.09 
 -12   0  -1    0.36    0.12 
  12   0   1    0.38    0.12 
  12   0   1    0.42    0.11 
 -12   0  -1    0.26    0.10 
  14   0   1    0.00    0.10 
  14   0   1    0.15    0.13 
 -14   0  -1    0.04    0.09 
 -14   0  -1    0.15    0.13 
 -16   0  -1    0.18    0.10 
  16   0   1   -0.09    0.11 
  18   0   1    0.16    0.11 
  18   0   1   -0.26    0.14 
 -18   0  -1    0.08    0.14 
 -18   0  -1    0.08    0.11 
 -20   0  -1    0.16    0.12 
 -20   0  -1   -0.12    0.12 
  20   0   1    0.02    0.12 
  20   0   1    0.00    0.12 
 -22   0  -1   -0.09    0.14 
 -22   0  -1   -0.09    0.13 
  22   0   1   -0.01    0.14 
  22   0   1    0.07    0.12 
 -24   0  -1    0.01    0.15 
  24   0   1    0.07    0.15 
  24   0   1   -0.34    0.12 
 -24   0  -1   -0.08    0.15 
 -26   0  -1    0.08    0.16 
 -26   0  -1    0.10    0.16 
  26   0   1    0.08    0.14 
  26   0   1    0.15    0.17 
  28   0   1   -0.14    0.19 
 -28   0  -1   -0.07    0.19 
  28   0   1    0.03    0.16 
 -28   0  -1   -0.05    0.18 
  32   0   1   -0.02    0.21 
 -32   0  -1   -0.07    0.22 
  34   0   1   -0.17    0.23 
 -34   0  -1    0.33    0.23 
  35  -1  -1    0.63    0.25 
 -35  -1   1    0.37    0.25 
 -35   1   1    0.64    0.29 
  35   1  -1    0.45    0.28 
  33  -1  -1    0.77    0.23 
 -33  -1   1    0.64    0.24 
 -33   1   1    0.24    0.24 
  33   1  -1    0.60    0.28 
 -31  -1   1    0.64    0.24 
  31   1  -1    0.59    0.23 
  29  -1  -1    4.64    0.60 
 -29  -1   1    3.77    0.60 
  29  -1  -1    3.91    0.59 
  29   1  -1    4.20    0.60 
 -29   1   1    3.10    0.60 
 -29   1   1    4.47    0.60 
 -27  -1   1    0.98    0.25 
 -27  -1   1    1.52    0.26 
  27  -1  -1    0.84    0.23 
  27  -1  -1    1.39    0.25 
  27   1  -1    1.24    0.24 
  27   1  -1    1.46    0.27 
 -27   1   1    1.57    0.26 
 -27   1   1    1.01    0.25 
 -25  -1   1    0.41    0.18 
 -25  -1   1    0.54    0.16 
  25  -1  -1    0.48    0.16 
  25  -1  -1    0.68    0.18 
 -25   1   1    0.60    0.19 
  25   1  -1    0.59    0.19 
 -25   1   1    0.43    0.18 
  25   1  -1    0.56    0.18 
 -23  -1   1    2.31    0.39 
  23  -1  -1    2.52    0.37 
 -23  -1   1    2.64    0.38 
  23  -1  -1    2.01    0.37 
 -23   1   1    2.48    0.38 
 -23   1   1    2.76    0.39 
  21  -1  -1    0.30    0.13 
  21  -1  -1   -0.05    0.12 
 -21   1   1    0.17    0.14 
 -21   1   1    0.25    0.13 
  19  -1  -1   15.48    2.22 
  19  -1  -1   16.52    2.22 
 -19   1   1   15.76    2.22 
 -19   1   1   16.91    2.23 
  15  -1  -1   38.27    4.86 
  15  -1  -1   37.15    4.86 
 -15   1   1   37.00    4.86 
  15   1  -1   32.80    4.86 
  15   1  -1   31.53    4.86 
 -15   1   1   36.10    4.86 
  13  -1  -1   52.35    7.29 
  13  -1  -1   53.36    7.29 
 -13  -1   1   55.20    7.29 
 -13  -1   1   49.92    7.29 
 -13   1   1   55.95    7.29 
  13   1  -1   51.38    7.29 
 -13   1   1   53.58    7.29 
  13   1  -1   54.37    7.29 
 -11  -1   1    3.73    0.50 
 -11  -1   1    3.18    0.49 
  11  -1  -1    3.62    0.49 
  11   1  -1    3.69    0.51 
 -11   1   1    3.76    0.50 
 -11   1   1    3.16    0.49 
   9  -1  -1   19.48    2.78 
   9  -1  -1   21.25    2.78 
  -9  -1   1   19.73    2.78 
  -9  -1   1   20.99    2.78 
   9   1  -1   20.21    2.78 
   9   1  -1   21.45    2.78 
  -9   1   1   21.79    2.78 
  -9   1   1   17.87    2.78 
   7  -1  -1   34.78    4.73 
   7  -1  -1   36.11    4.73 
  -7  -1   1   34.01    4.73 
  -7  -1   1   33.91    4.73 
   7   1  -1   36.24    4.73 
  -7   1   1   35.66    4.73 
   7   1  -1   32.92    4.73 
  -7   1   1   32.45    4.73 
   5  -1  -1    6.52    0.89 
  -5  -1   1    6.19    0.90 
   5  -1  -1    6.13    0.89 
  -5  -1   1    7.02    0.89 
   5   1  -1    6.78    0.89 
  -5   1   1    6.21    0.89 
  -5   1   1    6.21    0.89 
  -3  -1   1   82.58   10.74 
  -3  -1   1   76.07   10.74 
   3   1  -1   75.79   10.74 
   3   1  -1   79.49   10.74 
   3  -1   1   20.18    3.01 
  -3  -1  -1   22.24    3.01 
   3  -1   1   20.67    3.01 
  -3  -1  -1   23.66    3.01 
   3   1   1   24.14    3.01 
  -3   1  -1   21.55    3.01 
  -3   1  -1   21.16    3.01 
   3   1   1   22.03    3.01 
  -5  -1  -1   15.30    2.15 
   5  -1   1   15.11    2.15 
  -5  -1  -1   15.39    2.15 
   5  -1   1   15.80    2.15 
  -5   1  -1   13.82    2.15 
   5   1   1   15.84    2.15 
   5   1   1   16.40    2.15 
  -5   1  -1   17.29    2.16 
  -7  -1  -1   26.26    3.77 
   7  -1   1   28.50    3.77 
  -7  -1  -1   27.62    3.77 
   7  -1   1   28.87    3.77 
   7   1   1   28.27    3.77 
  -7   1  -1   29.58    3.77 
  -7   1  -1   23.34    3.77 
   7   1   1   27.59    3.77 
  -9  -1  -1    3.96    0.53 
  -9  -1  -1    3.35    0.52 
   9  -1   1    3.63    0.53 
   9  -1   1    3.39    0.52 
  -9   1  -1    4.60    0.53 
   9   1   1    3.79    0.54 
   9   1   1    3.76    0.53 
  -9   1  -1    3.48    0.53 
 -11  -1  -1   19.07    2.59 
 -11  -1  -1   18.69    2.58 
  11  -1   1   18.40    2.58 
  11  -1   1   18.52    2.59 
  11   1   1   19.03    2.59 
  11   1   1   18.83    2.59 
 -11   1  -1   17.90    2.58 
 -11   1  -1   20.45    2.59 
  13  -1   1   55.93    7.63 
 -13  -1  -1   54.62    7.63 
  13  -1   1   57.03    7.63 
 -13  -1  -1   53.97    7.63 
  13   1   1   57.64    7.63 
 -13   1  -1   54.53    7.63 
 -13   1  -1   58.25    7.63 
  13   1   1   53.94    7.63 
  15  -1   1    2.54    0.41 
 -15   1  -1    3.01    0.42 
  17  -1   1    7.76    1.01 
  17  -1   1    7.28    1.01 
 -17  -1  -1    7.23    1.01 
 -17  -1  -1    6.43    1.01 
 -17   1  -1    7.76    1.01 
  17   1   1    7.57    1.01 
  17   1   1    6.57    1.01 
 -17   1  -1    7.35    1.01 
  19  -1   1   10.56    1.50 
 -19   1  -1   11.18    1.50 
  19   1   1   10.66    1.50 
 -19   1  -1   10.96    1.50 
  21  -1   1    1.31    0.20 
  21  -1   1    0.78    0.19 
 -21   1  -1    1.06    0.21 
 -21   1  -1    0.96    0.20 
  23  -1   1    0.32    0.13 
  23  -1   1    0.07    0.15 
 -23   1  -1    0.55    0.17 
 -23   1  -1    0.25    0.14 
  25  -1   1    1.47    0.24 
  25  -1   1    0.98    0.23 
 -25   1  -1    0.94    0.23 
 -25   1  -1    1.98    0.26 
 -27  -1  -1    1.52    0.28 
  27  -1   1    1.93    0.28 
  27  -1   1    0.85    0.26 
 -27  -1  -1    1.58    0.28 
 -27   1  -1    1.52    0.28 
 -27   1  -1    1.48    0.27 
 -31  -1  -1   -0.38    0.21 
  31  -1   1    0.21    0.19 
  31   1   1    0.47    0.24 
 -31   1  -1    0.25    0.21 
 -33  -1  -1    1.22    0.28 
  33  -1   1    1.28    0.28 
 -33   1  -1    0.81    0.32 
  33   1   1    0.74    0.31 
  35   1   1    0.21    0.29 
 -35   1  -1    0.70    0.29 
 -34  -2   1   -0.07    0.23 
  34   2  -1   -0.20    0.26 
 -34   2   1    0.06    0.26 
  32  -2  -1    0.26    0.22 
 -32  -2   1   -0.02    0.21 
 -32   2   1    0.32    0.23 
  32   2  -1    0.47    0.25 
  30  -2  -1    0.01    0.18 
 -30   2   1   -0.16    0.20 
  28  -2  -1    0.01    0.16 
 -28  -2   1    0.01    0.17 
  28  -2  -1    0.08    0.17 
 -28  -2   1    0.25    0.17 
  28   2  -1   -0.08    0.20 
  28   2  -1    0.04    0.16 
 -28   2   1   -0.13    0.17 
 -28   2   1    0.20    0.19 
  26  -2  -1   -0.16    0.14 
 -26  -2   1    0.18    0.15 
  26  -2  -1    0.20    0.15 
 -26  -2   1   -0.29    0.16 
  26   2  -1   -0.04    0.15 
  26   2  -1   -0.21    0.18 
 -26   2   1    0.26    0.17 
 -26   2   1    0.17    0.17 
  24  -2  -1    0.04    0.14 
 -24  -2   1    0.21    0.17 
 -24  -2   1    0.06    0.13 
  24  -2  -1    0.02    0.14 
  24   2  -1   -0.02    0.17 
 -24   2   1    0.28    0.16 
 -24   2   1    0.31    0.16 
  24   2  -1    0.20    0.15 
 -22  -2   1   -0.03    0.11 
 -22  -2   1   -0.09    0.15 
  22  -2  -1    0.13    0.13 
  22  -2  -1    0.07    0.13 
  22   2  -1   -0.06    0.15 
 -22   2   1    0.12    0.14 
  22   2  -1    0.08    0.14 
 -22   2   1    0.15    0.15 
 -20  -2   1   -0.03    0.16 
  20  -2  -1    0.20    0.12 
 -20  -2   1    0.20    0.10 
  20  -2  -1    0.25    0.13 
  20   2  -1    0.20    0.13 
 -20   2   1    0.39    0.14 
 -20   2   1    0.16    0.15 
  20   2  -1    0.28    0.14 
  18  -2  -1    0.30    0.11 
 -18  -2   1    0.12    0.09 
  18  -2  -1    0.24    0.13 
 -18  -2   1    0.12    0.15 
 -18   2   1    0.14    0.12 
  18   2  -1    0.38    0.12 
  18   2  -1    0.25    0.13 
  16  -2  -1   -0.07    0.10 
  16  -2  -1    0.06    0.09 
 -16   2   1    0.02    0.11 
 -16   2   1    0.05    0.11 
  14  -2  -1    0.45    0.12 
  14  -2  -1    0.44    0.11 
 -14  -2   1    0.41    0.10 
 -14  -2   1    0.27    0.14 
 -14   2   1    0.30    0.12 
  14   2  -1    0.40    0.13 
 -14   2   1    0.49    0.12 
  14   2  -1    0.11    0.10 
 -12  -2   1    0.88    0.19 
  12  -2  -1    1.33    0.17 
  12  -2  -1    0.83    0.17 
 -12  -2   1    0.98    0.16 
 -12   2   1    0.78    0.17 
 -12   2   1    1.06    0.18 
  12   2  -1    0.86    0.17 
  12   2  -1    0.90    0.18 
  10  -2  -1    2.31    0.28 
  10  -2  -1    2.29    0.28 
 -10  -2   1    1.78    0.29 
 -10  -2   1    1.62    0.28 
  10   2  -1    1.59    0.28 
  10   2  -1    1.55    0.28 
 -10   2   1    2.19    0.28 
 -10   2   1    1.71    0.28 
  -8  -2   1    0.26    0.12 
  -8  -2   1    0.04    0.07 
   8   2  -1    0.15    0.10 
   8   2  -1    0.04    0.10 
  -6  -2   1   24.49    2.99 
  -6  -2   1   20.24    2.99 
   6   2  -1   20.92    2.99 
   6   2  -1   21.81    2.99 
  -6  -2  -1    4.98    0.70 
  -6  -2  -1    4.66    0.69 
   6  -2   1    5.24    0.70 
   6   2   1    5.05    0.70 
  -6   2  -1    5.19    0.70 
   6   2   1    5.01    0.70 
   8  -2   1    2.85    0.33 
   8  -2   1    3.08    0.34 
  -8  -2  -1    2.23    0.34 
  -8  -2  -1    2.61    0.33 
  -8   2  -1    2.30    0.34 
   8   2   1    2.16    0.34 
   8   2   1    1.93    0.33 
  -8   2  -1    1.57    0.33 
  10  -2   1    9.82    1.29 
 -10  -2  -1    8.94    1.28 
 -10  -2  -1    9.30    1.28 
  10  -2   1    9.52    1.28 
  10   2   1    9.38    1.28 
 -10   2  -1    9.39    1.29 
  10   2   1    8.98    1.28 
 -10   2  -1    8.97    1.28 
 -12  -2  -1    0.14    0.11 
  12  -2   1    0.21    0.11 
  12  -2   1    0.18    0.09 
 -12  -2  -1    0.11    0.09 
 -12   2  -1   -0.10    0.12 
  12   2   1   -0.04    0.10 
 -12   2  -1   -0.05    0.10 
  12   2   1    0.07    0.11 
  14  -2   1    0.35    0.11 
 -14  -2  -1    0.23    0.13 
  14  -2   1    0.20    0.13 
 -14   2  -1    0.22    0.13 
 -14   2  -1    0.30    0.11 
  14   2   1    0.31    0.13 
 -16  -2  -1    4.34    0.56 
 -16  -2  -1    3.88    0.55 
  16   2   1    3.18    0.55 
  16   2   1    4.36    0.56 
 -18  -2  -1    0.29    0.11 
  18  -2   1    0.16    0.10 
 -18  -2  -1    0.38    0.14 
  18  -2   1    0.15    0.13 
  18   2   1    0.09    0.13 
 -18   2  -1    0.17    0.12 
  18   2   1    0.07    0.13 
 -18   2  -1   -0.07    0.13 
  20  -2   1    0.01    0.11 
 -20  -2  -1    0.24    0.15 
  20  -2   1   -0.01    0.13 
 -20  -2  -1    0.21    0.11 
 -20   2  -1   -0.11    0.12 
  20   2   1    0.00    0.14 
  20   2   1    0.28    0.15 
 -20   2  -1    0.17    0.14 
  22  -2   1    0.74    0.19 
  22  -2   1    0.61    0.17 
 -22  -2  -1    0.39    0.19 
 -22  -2  -1    0.71    0.17 
 -22   2  -1    0.58    0.19 
  22   2   1    0.75    0.19 
  22   2   1    0.81    0.19 
 -22   2  -1    0.84    0.19 
  24  -2   1   -0.08    0.14 
 -24  -2  -1    0.13    0.16 
 -24  -2  -1    0.06    0.14 
  24  -2   1    0.15    0.14 
 -24   2  -1    0.05    0.14 
  24   2   1   -0.24    0.18 
 -24   2  -1    0.31    0.16 
  24   2   1    0.13    0.15 
 -26  -2  -1    0.24    0.15 
  26  -2   1   -0.05    0.16 
 -26  -2  -1   -0.02    0.17 
  26  -2   1    0.03    0.14 
 -26   2  -1    0.07    0.18 
  26   2   1    0.21    0.15 
  26   2   1    0.16    0.22 
 -26   2  -1   -0.04    0.15 
  28  -2   1    0.68    0.20 
 -28  -2  -1    0.35    0.20 
  28  -2   1    0.35    0.17 
  28   2   1    0.44    0.26 
 -28   2  -1    0.24    0.19 
 -28   2  -1    0.62    0.24 
 -30  -2  -1    0.07    0.20 
  30   2   1   -0.09    0.24 
 -32  -2  -1    0.13    0.22 
  32  -2   1    0.05    0.21 
  32   2   1   -0.21    0.25 
 -32   2  -1   -0.02    0.23 
 -34  -2  -1    0.26    0.24 
  34  -2   1    0.09    0.24 
 -34   2  -1    0.06    0.26 
  34   2   1    0.18    0.28 
  35  -3  -1    1.19    0.32 
 -35  -3   1    1.28    0.32 
  35   3  -1    1.28    0.36 
 -35   3   1    1.69    0.33 
 -33  -3   1    0.54    0.23 
  33  -3  -1    0.71    0.23 
  33   3  -1    0.55    0.29 
 -33   3   1    0.91    0.26 
 -31  -3   1    0.27    0.21 
  31   3  -1    0.95    0.28 
  29  -3  -1    5.79    0.72 
  29  -3  -1    4.04    0.72 
 -29   3   1    4.55    0.73 
 -29   3   1    5.41    0.73 
  27  -3  -1    0.54    0.17 
 -27  -3   1    0.35    0.16 
  27  -3  -1    0.56    0.18 
 -27  -3   1    0.42    0.18 
 -27   3   1    0.31    0.20 
  27   3  -1    0.15    0.17 
  27   3  -1    1.00    0.23 
 -27   3   1    0.38    0.19 
 -25  -3   1    2.65    0.39 
  25  -3  -1    2.38    0.38 
  25  -3  -1    2.67    0.39 
 -25  -3   1    2.41    0.40 
  25   3  -1    3.30    0.41 
 -25   3   1    2.62    0.40 
  25   3  -1    1.56    0.38 
 -25   3   1    2.96    0.40 
 -23  -3   1    5.78    0.94 
  23  -3  -1    6.96    0.93 
  23  -3  -1    6.18    0.93 
 -23  -3   1    6.84    0.93 
 -23   3   1    6.77    0.94 
 -23   3   1    7.03    0.94 
  23   3  -1    6.77    0.94 
  23   3  -1    6.59    0.94 
  21  -3  -1    4.70    0.69 
  21  -3  -1    4.71    0.69 
 -21  -3   1    5.01    0.68 
 -21  -3   1    4.25    0.69 
  21   3  -1    4.82    0.69 
 -21   3   1    5.07    0.69 
 -21   3   1    4.94    0.69 
  21   3  -1    5.00    0.70 
 -19  -3   1    5.40    0.82 
  19  -3  -1    5.84    0.81 
 -19  -3   1    5.94    0.81 
  19  -3  -1    5.27    0.81 
  19   3  -1    5.83    0.81 
 -19   3   1    5.94    0.81 
  19   3  -1    6.15    0.82 
 -19   3   1    5.59    0.81 
 -17  -3   1    0.28    0.09 
 -17  -3   1    0.27    0.15 
  17   3  -1    0.30    0.14 
  17   3  -1    0.36    0.13 
  15  -3  -1    4.56    0.64 
  15  -3  -1    4.56    0.65 
 -15   3   1    4.75    0.65 
 -15   3   1    4.40    0.65 
 -13  -3   1    0.53    0.14 
  13  -3  -1    0.52    0.10 
 -13  -3   1    0.37    0.10 
  13  -3  -1    0.30    0.12 
  13   3  -1    0.48    0.12 
  13   3  -1    0.40    0.12 
 -13   3   1    0.52    0.13 
 -13   3   1    0.23    0.12 
 -11  -3   1    0.20    0.08 
 -11  -3   1    0.35    0.13 
  11   3  -1    0.07    0.11 
  11   3  -1    0.07    0.11 
  -9  -3   1    1.13    0.18 
  -9  -3   1    1.12    0.20 
   9   3  -1    1.02    0.19 
   9   3  -1    1.06    0.19 
  -7  -3   1    3.53    0.48 
   7   3  -1    2.72    0.47 
   7   3  -1    3.80    0.47 
   7   3   1    0.36    0.11 
   7   3   1    0.27    0.10 
  -9  -3  -1    1.31    0.22 
  -9  -3  -1    1.18    0.19 
   9   3   1    1.19    0.20 
   9   3   1    1.46    0.21 
 -11  -3  -1    3.92    0.60 
 -11  -3  -1    5.11    0.61 
 -11   3  -1    4.06    0.61 
  11   3   1    4.36    0.60 
  11   3   1    4.18    0.61 
 -11   3  -1    4.05    0.61 
 -13  -3  -1    0.12    0.09 
  13  -3   1    0.18    0.09 
 -13  -3  -1    0.08    0.13 
  13  -3   1    0.29    0.11 
 -13   3  -1    0.13    0.12 
  13   3   1    0.16    0.11 
  13   3   1   -0.02    0.10 
 -13   3  -1   -0.03    0.10 
 -15  -3  -1    0.66    0.14 
  15  -3   1    0.60    0.16 
  15  -3   1    0.81    0.15 
 -15   3  -1    0.58    0.16 
 -15   3  -1    0.57    0.15 
  15   3   1    0.90    0.17 
 -17  -3  -1   15.39    2.07 
 -17  -3  -1   15.14    2.08 
  17  -3   1   14.34    2.07 
 -17   3  -1   15.06    2.07 
  17   3   1   14.98    2.07 
 -17   3  -1   14.97    2.08 
  17   3   1   15.50    2.08 
  19  -3   1    0.47    0.13 
 -19  -3  -1    0.16    0.15 
  19  -3   1    0.31    0.15 
 -19  -3  -1    0.22    0.12 
 -19   3  -1    0.32    0.14 
  19   3   1    0.39    0.16 
 -19   3  -1    0.21    0.15 
  19   3   1    0.30    0.14 
  21  -3   1    6.79    0.99 
 -21  -3  -1    7.27    0.99 
  21  -3   1    6.57    0.99 
 -21  -3  -1    7.20    1.00 
  21   3   1    7.20    1.00 
  21   3   1    7.05    0.99 
 -21   3  -1    7.13    0.99 
 -21   3  -1    7.12    0.99 
 -23  -3  -1    7.71    1.08 
  23  -3   1    7.70    1.07 
  23  -3   1    7.61    1.07 
 -23  -3  -1    7.33    1.07 
 -23   3  -1    8.01    1.07 
  23   3   1    7.59    1.08 
 -23   3  -1    7.73    1.07 
  23   3   1    7.24    1.07 
  25  -3   1    0.65    0.19 
 -25  -3  -1    1.02    0.21 
 -25  -3  -1    0.66    0.19 
  25  -3   1    0.36    0.17 
  25   3   1    0.67    0.23 
 -25   3  -1    1.01    0.21 
  25   3   1    0.51    0.19 
 -25   3  -1    0.50    0.18 
  27  -3   1    2.07    0.31 
 -27  -3  -1    1.53    0.32 
 -27  -3  -1    1.96    0.30 
  27  -3   1    1.38    0.29 
  27   3   1    1.50    0.30 
 -27   3  -1    2.16    0.32 
 -27   3  -1    1.33    0.29 
  27   3   1    2.02    0.34 
  29  -3   1    3.74    0.59 
 -29   3  -1    4.17    0.60 
 -31  -3  -1   -0.04    0.22 
 -31   3  -1   -0.08    0.23 
  31   3   1   -0.17    0.25 
  33  -3   1    1.18    0.33 
 -33  -3  -1    1.61    0.33 
 -33   3  -1    1.66    0.34 
  33   3   1    1.36    0.36 
 -34  -4   1   -0.13    0.21 
  34  -4  -1    0.26    0.19 
 -34   4   1    0.16    0.24 
  34   4  -1   -0.24    0.29 
 -32  -4   1   -0.06    0.21 
  32   4  -1    0.45    0.27 
  30  -4  -1   -0.11    0.16 
 -30  -4   1    0.15    0.18 
  30  -4  -1   -0.04    0.17 
  30   4  -1   -0.09    0.24 
 -30   4   1   -0.02    0.23 
  28  -4  -1    0.22    0.15 
 -28  -4   1   -0.12    0.17 
  28  -4  -1    0.04    0.17 
 -28   4   1    0.17    0.19 
  28   4  -1   -0.18    0.22 
 -28   4   1    0.11    0.18 
  26  -4  -1    0.23    0.15 
  26  -4  -1   -0.09    0.15 
 -26  -4   1   -0.04    0.17 
  26   4  -1   -0.24    0.21 
 -26   4   1    0.08    0.17 
  26   4  -1   -0.29    0.15 
 -26   4   1    0.09    0.17 
 -24  -4   1   -0.17    0.17 
  24  -4  -1    0.15    0.15 
  24  -4  -1    0.07    0.14 
 -24  -4   1   -0.07    0.13 
 -24   4   1   -0.01    0.16 
  24   4  -1    0.11    0.15 
  24   4  -1    0.40    0.19 
 -24   4   1    0.03    0.16 
 -22  -4   1    0.21    0.16 
 -22  -4   1    0.10    0.12 
  22  -4  -1    0.18    0.14 
 -22   4   1    0.11    0.15 
  22   4  -1    0.42    0.15 
  22   4  -1    0.24    0.16 
  20  -4  -1    0.12    0.11 
 -20  -4   1    0.01    0.10 
  20  -4  -1    0.22    0.12 
 -20  -4   1    0.04    0.15 
 -20   4   1    0.03    0.14 
  20   4  -1    0.21    0.13 
  20   4  -1   -0.01    0.15 
 -20   4   1    0.18    0.14 
 -18  -4   1    0.10    0.15 
 -18  -4   1    0.28    0.11 
  18   4  -1    0.31    0.15 
  18   4  -1    0.37    0.14 
  16  -4  -1    0.09    0.10 
 -16  -4   1    0.02    0.14 
 -16  -4   1   -0.01    0.09 
 -16   4   1    0.01    0.11 
  16   4  -1    0.18    0.13 
  16   4  -1   -0.05    0.12 
 -14  -4   1   -0.06    0.12 
  14   4  -1    0.08    0.11 
 -12  -4   1    3.11    0.42 
 -12  -4   1    3.00    0.41 
  12   4  -1    2.44    0.42 
  12   4  -1    2.91    0.42 
 -10  -4   1    2.26    0.31 
 -10  -4   1    1.71    0.28 
  10   4  -1    1.86    0.30 
  10   4  -1    2.21    0.30 
 -10  -4  -1   13.60    2.02 
 -10  -4  -1   15.47    2.02 
  10   4   1   14.20    2.02 
  10   4   1   15.89    2.02 
 -12  -4  -1    0.49    0.16 
 -12  -4  -1    0.54    0.12 
  12   4   1    0.85    0.16 
  12   4   1    0.60    0.14 
 -16  -4  -1    0.25    0.14 
 -16  -4  -1    0.19    0.10 
  16   4   1    0.11    0.13 
  16   4   1    0.11    0.14 
  18  -4   1    2.99    0.40 
 -18  -4  -1    2.42    0.41 
  18  -4   1    2.54    0.40 
 -18  -4  -1    2.76    0.40 
 -18   4  -1    2.54    0.40 
 -18   4  -1    3.14    0.41 
  18   4   1    2.95    0.42 
  18   4   1    2.23    0.41 
 -20  -4  -1    0.02    0.16 
  20  -4   1    0.21    0.14 
 -20  -4  -1    0.16    0.12 
  20  -4   1    0.08    0.15 
  20   4   1   -0.02    0.17 
  20   4   1    0.04    0.15 
 -20   4  -1    0.09    0.14 
 -20   4  -1    0.34    0.14 
  22  -4   1    0.14    0.15 
 -22  -4  -1   -0.23    0.16 
 -22  -4  -1   -0.08    0.13 
  22  -4   1    0.04    0.14 
 -22   4  -1   -0.17    0.16 
  22   4   1    0.01    0.15 
  22   4   1   -0.02    0.19 
 -22   4  -1   -0.20    0.14 
 -24  -4  -1    0.09    0.15 
 -24  -4  -1   -0.04    0.16 
  24  -4   1    0.03    0.15 
  24  -4   1    0.08    0.16 
 -24   4  -1    0.21    0.18 
  24   4   1    0.08    0.15 
  24   4   1    0.20    0.20 
 -24   4  -1    0.15    0.17 
  26  -4   1    0.27    0.17 
  26  -4   1    0.06    0.15 
 -26  -4  -1    0.08    0.18 
 -26   4  -1    0.53    0.20 
  26   4   1    0.12    0.22 
 -26   4  -1    0.11    0.16 
  26   4   1   -0.05    0.17 
  28  -4   1    0.44    0.18 
  28  -4   1    0.22    0.17 
 -28   4  -1    0.69    0.23 
 -28   4  -1    0.37    0.18 
 -30  -4  -1    0.01    0.20 
  30   4   1   -0.37    0.27 
  32  -4   1   -0.21    0.19 
 -32  -4  -1   -0.11    0.21 
  32   4   1    0.09    0.28 
 -32   4  -1   -0.16    0.25 
 -33  -5   1    0.18    0.21 
  33  -5  -1    0.66    0.20 
 -33   5   1    0.51    0.29 
  33   5  -1   -0.01    0.30 
 -31  -5   1    0.41    0.21 
  31   5  -1    0.93    0.30 
  29  -5  -1    3.59    0.61 
  29  -5  -1    4.37    0.61 
 -27  -5   1    0.20    0.17 
 -27  -5   1    0.18    0.19 
  27  -5  -1    0.23    0.16 
  27  -5  -1    0.46    0.17 
  27   5  -1    0.12    0.24 
 -27   5   1    0.14    0.19 
 -27   5   1    0.07    0.19 
  27   5  -1    0.31    0.17 
 -25  -5   1    3.11    0.40 
  25  -5  -1    2.22    0.39 
 -25  -5   1    2.06    0.40 
  25  -5  -1    3.01    0.40 
  25   5  -1    2.13    0.39 
  25   5  -1    3.16    0.43 
 -25   5   1    2.88    0.41 
 -25   5   1    2.09    0.40 
 -23  -5   1    9.70    1.31 
 -23  -5   1    9.06    1.32 
  23  -5  -1    8.86    1.31 
  23  -5  -1    9.43    1.31 
  23   5  -1    8.83    1.31 
 -23   5   1    9.80    1.31 
 -23   5   1   10.04    1.31 
  23   5  -1    9.56    1.32 
 -21  -5   1    0.72    0.17 
  21  -5  -1    0.81    0.18 
 -21  -5   1    0.74    0.20 
  21  -5  -1    1.09    0.18 
  21   5  -1    0.84    0.21 
 -21   5   1    0.70    0.20 
  21   5  -1    0.74    0.19 
 -21   5   1    0.87    0.19 
 -19  -5   1    9.39    1.36 
 -19  -5   1    9.90    1.35 
  19   5  -1    9.14    1.36 
  19   5  -1   10.59    1.37 
 -19   5   1   10.01    1.36 
 -17  -5   1    6.66    0.92 
 -17  -5   1    6.50    0.93 
  17   5  -1    6.48    0.93 
  17   5  -1    6.84    0.93 
 -15  -5   1    2.31    0.35 
  15   5  -1    2.44    0.36 
 -13  -5   1   19.03    2.55 
 -13  -5   1   18.58    2.56 
  13   5  -1   18.18    2.55 
  13   5  -1   18.51    2.55 
 -11  -5   1    5.16    0.74 
 -11  -5  -1    7.89    1.04 
 -11  -5  -1    7.18    1.03 
 -13  -5  -1    5.36    0.81 
  13   5   1    5.97    0.81 
 -15  -5  -1    1.41    0.22 
 -15  -5  -1    1.51    0.25 
  15   5   1    1.31    0.23 
  15   5   1    1.19    0.24 
  17  -5   1    7.96    1.02 
 -17  -5  -1    6.72    1.01 
 -17  -5  -1    6.93    1.02 
  17   5   1    7.07    1.02 
  17   5   1    7.84    1.02 
  19  -5   1    1.30    0.21 
  19  -5   1    0.82    0.21 
 -19  -5  -1    1.27    0.21 
 -19  -5  -1    0.98    0.23 
  19   5   1    1.37    0.24 
  19   5   1    1.04    0.22 
 -19   5  -1    1.29    0.23 
 -21  -5  -1    6.67    1.01 
  21  -5   1    7.37    1.00 
 -21  -5  -1    7.00    1.00 
  21  -5   1    6.92    1.00 
  21   5   1    7.60    1.02 
  21   5   1    7.14    1.01 
 -21   5  -1    7.08    1.01 
 -21   5  -1    7.30    1.01 
  23  -5   1    2.34    0.37 
  23  -5   1    2.67    0.37 
 -23  -5  -1    1.81    0.38 
 -23  -5  -1    2.58    0.38 
 -23   5  -1    2.41    0.37 
  23   5   1    1.78    0.37 
  23   5   1    2.99    0.41 
 -23   5  -1    2.76    0.39 
  25  -5   1    0.01    0.14 
 -25  -5  -1    0.38    0.17 
  25  -5   1    0.50    0.18 
 -25  -5  -1    0.15    0.18 
 -25   5  -1    0.16    0.17 
 -25   5  -1    0.22    0.19 
  25   5   1    0.31    0.17 
  25   5   1    0.45    0.23 
  27  -5   1    2.60    0.32 
  27  -5   1    1.37    0.30 
 -27   5  -1    1.37    0.31 
 -27   5  -1    1.87    0.34 
  29  -5   1    1.33    0.30 
  29  -5   1    1.66    0.31 
 -29  -5  -1    2.01    0.31 
 -29   5  -1    1.97    0.35 
  29   5   1    1.39    0.37 
 -31  -5  -1   -0.39    0.17 
  31   5   1    0.12    0.31 
 -32  -6   1    0.27    0.22 
  32   6  -1   -0.37    0.32 
  30  -6  -1    0.49    0.18 
  30  -6  -1    0.08    0.17 
 -30  -6   1    0.24    0.18 
 -30   6   1    0.45    0.28 
 -30   6   1    0.12    0.24 
  30   6  -1    0.16    0.27 
  28  -6  -1    0.49    0.17 
  28  -6  -1    0.25    0.17 
 -28   6   1   -0.01    0.23 
 -28   6   1    0.26    0.21 
  26  -6  -1    0.05    0.16 
 -26  -6   1    0.14    0.15 
 -26  -6   1    0.32    0.19 
  26  -6  -1    0.35    0.16 
  26   6  -1   -0.04    0.23 
 -26   6   1    0.01    0.17 
 -26   6   1    0.35    0.20 
  26   6  -1   -0.01    0.16 
 -24  -6   1    0.13    0.14 
 -24  -6   1    0.43    0.18 
  24  -6  -1    0.29    0.15 
  24   6  -1   -0.07    0.21 
 -24   6   1    0.17    0.18 
  24   6  -1    0.00    0.15 
 -22  -6   1    0.06    0.12 
 -22  -6   1    0.23    0.17 
  22   6  -1    0.14    0.15 
  22   6  -1    0.00    0.19 
 -20  -6   1    0.24    0.12 
 -20  -6   1    0.07    0.16 
  20   6  -1    0.18    0.14 
  20   6  -1   -0.09    0.18 
 -18  -6   1    0.44    0.13 
 -18  -6   1    0.38    0.16 
  18   6  -1    0.13    0.14 
  18   6  -1    0.09    0.17 
 -16  -6   1    1.42    0.23 
 -16  -6   1    1.67    0.26 
  16   6  -1    1.31    0.24 
  16   6  -1    1.38    0.25 
 -12  -6   1    0.60    0.12 
  14   6   1    5.94    0.84 
 -16  -6  -1    0.20    0.16 
 -16  -6  -1    0.35    0.12 
  16   6   1    0.30    0.16 
  16   6   1    0.33    0.14 
 -18  -6  -1    0.22    0.12 
 -18  -6  -1    0.15    0.16 
  18   6   1    0.36    0.14 
 -20  -6  -1    0.64    0.15 
 -20  -6  -1    0.35    0.19 
  20   6   1    0.79    0.22 
 -20   6  -1    0.65    0.17 
  20   6   1    0.60    0.17 
 -22  -6  -1   -0.03    0.13 
 -22  -6  -1    0.10    0.18 
  22   6   1    0.03    0.20 
  22   6   1   -0.27    0.14 
 -24  -6  -1    0.26    0.17 
 -24  -6  -1    0.05    0.19 
  24  -6   1    0.16    0.17 
  24  -6   1    0.06    0.16 
  24   6   1    0.21    0.26 
 -24   6  -1    0.31    0.19 
  24   6   1    0.22    0.16 
 -24   6  -1    0.01    0.18 
 -26  -6  -1   -0.15    0.21 
  26  -6   1   -0.16    0.18 
 -26  -6  -1   -0.18    0.16 
 -26   6  -1   -0.05    0.19 
  26   6   1   -0.12    0.26 
  28  -6   1    0.26    0.16 
 -28  -6  -1    0.45    0.22 
  28  -6   1    0.47    0.18 
 -28   6  -1    0.08    0.21 
 -28   6  -1   -0.01    0.23 
  28   6   1    0.07    0.30 
 -30  -6  -1   -0.01    0.21 
  30   6   1    0.16    0.30 
  31  -7  -1    0.44    0.21 
 -31  -7   1    0.50    0.22 
 -31   7   1    0.46    0.28 
  31   7  -1    0.70    0.30 
 -29  -7   1    0.94    0.24 
  29  -7  -1    1.54    0.26 
 -29   7   1    1.29    0.31 
 -29   7   1    0.75    0.25 
  29   7  -1    1.39    0.34 
 -25  -7   1    0.33    0.15 
 -25  -7   1    0.20    0.19 
  25   7  -1    0.07    0.17 
  25   7  -1    0.18    0.25 
 -23  -7   1    0.22    0.19 
 -23  -7   1    0.30    0.15 
  23   7  -1    0.22    0.21 
  23   7  -1    0.30    0.17 
 -21  -7   1   -0.01    0.12 
 -21  -7   1    0.17    0.18 
  21   7  -1   -0.36    0.18 
  21   7  -1   -0.02    0.15 
 -19  -7   1    0.85    0.22 
 -19  -7   1    0.79    0.17 
  19   7  -1    1.03    0.22 
  19   7  -1    0.69    0.19 
 -17  -7   1    0.20    0.12 
 -17  -7   1    0.13    0.16 
  17   7  -1    0.22    0.14 
  17   7  -1    0.17    0.17 
 -15  -7   1    3.22    0.48 
  15   7  -1    3.29    0.48 
  11   7  -1    0.21    0.13 
  15   7   1    1.78    0.28 
 -17  -7  -1    1.02    0.18 
 -17  -7  -1    0.69    0.20 
  17   7   1    0.85    0.19 
  17   7   1    1.04    0.22 
 -19  -7  -1    1.93    0.28 
 -19  -7  -1    1.30    0.29 
  19   7   1    2.34    0.32 
  19   7   1    1.39    0.28 
 -21  -7  -1    0.66    0.21 
 -21  -7  -1    1.08    0.20 
  21   7   1    0.48    0.18 
  21   7   1    0.65    0.26 
 -23  -7  -1    1.49    0.31 
 -23  -7  -1    2.44    0.34 
  23   7   1    2.14    0.39 
  23   7   1    1.64    0.31 
  25  -7   1    0.78    0.21 
 -25  -7  -1    0.50    0.22 
 -25  -7  -1    0.96    0.23 
  25   7   1    1.19    0.31 
  25   7   1    0.74    0.21 
 -25   7  -1    0.72    0.23 
  27  -7   1    0.08    0.17 
  27  -7   1    0.40    0.19 
 -27   7  -1    0.43    0.21 
  29  -7   1    0.81    0.24 
  29  -7   1    1.38    0.25 
 -29  -7  -1    1.35    0.27 
 -29   7  -1    1.03    0.26 
  29   7   1    1.47    0.36 
 -29   7  -1    1.55    0.30 
  28   8  -1    0.25    0.28 
  26   8  -1    0.06    0.27 
  24   8  -1    0.19    0.17 
  24   8  -1   -0.32    0.23 
 -22  -8   1    0.14    0.16 
  22   8  -1    0.19    0.17 
  22   8  -1   -0.15    0.20 
 -20  -8   1    0.32    0.20 
 -20  -8   1    0.52    0.16 
  20   8  -1    0.05    0.16 
  20   8  -1    0.27    0.20 
 -18  -8   1    0.25    0.17 
  18   8  -1    0.36    0.15 
 -16  -8   1    0.39    0.17 
 -18  -8  -1    1.54    0.23 
  18   8   1    1.00    0.23 
 -20  -8  -1    1.74    0.32 
 -20  -8  -1    1.94    0.30 
  20   8   1    1.62    0.30 
  20   8   1    2.03    0.34 
  22   8   1    0.31    0.17 
  22   8   1    1.21    0.26 
 -24  -8  -1   -0.07    0.22 
  24   8   1    0.09    0.19 
  24   8   1    0.18    0.25 
  28  -8   1    0.00    0.19 
 -28  -8  -1   -0.06    0.19 
  28   8   1    0.19    0.31 
 -28   8  -1   -0.01    0.22 
  27   9  -1   -0.30    0.28 
 -25  -9   1    1.72    0.32 
 -25  -9   1    2.26    0.32 
  25   9  -1    1.18    0.30 
  25   9  -1    1.82    0.36 
 -23  -9   1    3.27    0.58 
 -23  -9   1    4.95    0.58 
  23   9  -1    3.06    0.58 
  23   9  -1    4.97    0.64 
 -21  -9   1    0.61    0.16 
  21   9  -1    0.14    0.17 
  21   9  -1    0.46    0.24 
  19   9  -1    1.68    0.28 
 -17  -9   1    3.84    0.54 
  17   9  -1    3.39    0.52 
 -15  -9  -1    0.22    0.17 
 -21  -9  -1    1.29    0.32 
 -21  -9  -1    2.11    0.32 
 -23  -9  -1    2.05    0.38 
 -23  -9  -1    2.49    0.38 
  23   9   1    2.93    0.42 
  23   9   1    1.90    0.37 
 -25  -9  -1    0.03    0.22 
 -24 -10   1    0.10    0.17 
  24  10  -1    0.12    0.18 
  24  10  -1    0.24    0.28 
 -22 -10   1    0.17    0.21 
 -22 -10   1    0.04    0.16 
 -20 -10   1    0.34    0.20 
  20  10  -1    0.12    0.17 
  18  10  -1    0.26    0.17 
 -16 -10  -1   -0.09    0.18 
  16  10   1   -0.08    0.14 
  22  10   1   -0.04    0.30 
  21  11  -1   -0.03    0.20 
  17  11   1    0.70    0.20 
 -19 -11  -1    0.27    0.21 
 -36   0   2    0.21    0.24 
  36   0  -2   -0.24    0.25 
 -34   0   2    0.22    0.24 
  34   0  -2    0.56    0.24 
 -32   0   2    1.72    0.35 
  32   0  -2    2.13    0.37 
  30   0  -2    4.52    0.66 
 -30   0   2    4.38    0.66 
 -28   0   2    6.57    0.93 
  28   0  -2    7.00    0.93 
 -28   0   2    6.37    0.94 
  28   0  -2    6.19    0.93 
 -26   0   2   -0.02    0.15 
  26   0  -2    0.05    0.15 
  26   0  -2   -0.11    0.15 
 -26   0   2    0.33    0.17 
  24   0  -2    3.59    0.47 
 -24   0   2    3.05    0.46 
 -24   0   2    2.64    0.47 
  24   0  -2    3.23    0.47 
 -22   0   2   11.46    1.61 
  22   0  -2   11.58    1.61 
  22   0  -2   11.40    1.61 
 -22   0   2   12.08    1.61 
 -20   0   2   11.43    1.57 
  20   0  -2   10.94    1.57 
 -20   0   2   11.63    1.58 
  20   0  -2   11.66    1.58 
 -18   0   2   59.83    8.23 
  18   0  -2   61.91    8.23 
  18   0  -2   58.80    8.23 
 -18   0   2   60.03    8.23 
 -16   0   2    6.09    0.85 
  16   0  -2    6.00    0.85 
 -14   0   2    2.18    0.32 
 -14   0   2    2.52    0.34 
  14   0  -2    2.05    0.33 
  14   0  -2    2.20    0.33 
  12   0  -2  177.93   24.98 
 -12   0   2  189.30   24.98 
 -12   0   2  177.40   24.98 
  12   0  -2  185.91   24.98 
  10   0  -2   35.60    5.02 
 -10   0   2   36.51    5.03 
  10   0  -2   37.17    5.02 
 -10   0   2   37.46    5.02 
   8   0  -2   39.28    5.23 
   8   0  -2   34.53    5.23 
  -8   0   2   37.39    5.23 
  -8   0   2   41.86    5.23 
   6   0  -2   25.42    3.46 
  -6   0   2   23.78    3.46 
  -6   0   2   26.43    3.46 
   6   0  -2   25.28    3.46 
   4   0  -2    3.42    0.47 
  -4   0   2    3.05    0.47 
  -4   0   2    3.54    0.46 
   4   0  -2    3.26    0.46 
  -2   0   2  445.45   63.33 
  -2   0   2  480.62   63.33 
   0   0   2  690.86   88.27 
   0   0   2  600.05   88.27 
  -8   0  -2   24.05    3.15 
  -8   0  -2   21.79    3.15 
 -10   0  -2  165.93   22.32 
  10   0   2  160.54   22.32 
  10   0   2  159.49   22.32 
 -10   0  -2  166.57   22.32 
 -12   0  -2    2.76    0.42 
  12   0   2    2.78    0.41 
  12   0   2    2.86    0.42 
 -12   0  -2    2.90    0.41 
 -14   0  -2    4.12    0.59 
  14   0   2    4.11    0.59 
 -16   0  -2   42.73    5.76 
  16   0   2   41.64    5.76 
 -16   0  -2   42.43    5.76 
  16   0   2   41.30    5.76 
  18   0   2   10.33    1.47 
 -18   0  -2   10.90    1.48 
  18   0   2   10.61    1.47 
 -18   0  -2   10.71    1.47 
  20   0   2    7.38    1.05 
  20   0   2    7.70    1.05 
 -20   0  -2    7.53    1.05 
 -20   0  -2    7.48    1.06 
  22   0   2    2.19    0.33 
  22   0   2    2.14    0.33 
 -22   0  -2    2.02    0.32 
 -22   0  -2    1.65    0.32 
 -24   0  -2   -0.03    0.14 
  24   0   2   -0.05    0.13 
  24   0   2    0.10    0.15 
 -24   0  -2   -0.07    0.15 
  26   0   2    6.35    0.80 
 -26   0  -2    4.38    0.79 
 -26   0  -2    6.06    0.79 
  26   0   2    5.55    0.79 
 -28   0  -2    2.60    0.43 
  28   0   2    2.57    0.44 
 -30   0  -2    3.35    0.57 
  30   0   2    3.97    0.57 
  32   0   2    1.21    0.31 
 -32   0  -2    0.99    0.32 
 -34   0  -2    0.03    0.26 
  34   0   2    0.75    0.30 
  35  -1  -2    0.20    0.22 
 -35  -1   2    0.16    0.25 
 -35   1   2    0.40    0.25 
  35   1  -2   -0.27    0.25 
 -33  -1   2    0.59    0.23 
  33  -1  -2    0.35    0.25 
 -33   1   2    0.28    0.22 
  33   1  -2    0.00    0.24 
  29  -1  -2    3.31    0.55 
 -29  -1   2    3.77    0.55 
  29  -1  -2    4.23    0.56 
 -29  -1   2    3.30    0.56 
 -29   1   2    3.65    0.55 
  29   1  -2    3.04    0.54 
  29   1  -2    4.45    0.56 
 -29   1   2    3.99    0.56 
  27  -1  -2    0.52    0.17 
  27  -1  -2    0.39    0.16 
 -27  -1   2    0.27    0.17 
 -27  -1   2    0.22    0.16 
 -27   1   2    0.19    0.17 
  27   1  -2   -0.08    0.17 
  27   1  -2    0.27    0.15 
 -27   1   2    0.14    0.17 
  25  -1  -2    7.35    1.07 
 -25  -1   2    8.19    1.07 
 -25  -1   2    7.51    1.07 
  25  -1  -2    8.02    1.07 
  25   1  -2    7.18    1.07 
 -25   1   2    7.83    1.07 
  25   1  -2    7.56    1.07 
 -25   1   2    7.31    1.08 
  23  -1  -2    0.04    0.14 
 -23  -1   2    0.06    0.13 
  23  -1  -2    0.03    0.13 
 -23  -1   2    0.05    0.15 
  23   1  -2   -0.10    0.12 
 -23   1   2    0.09    0.15 
 -23   1   2    0.01    0.14 
  23   1  -2   -0.03    0.14 
  21  -1  -2    1.84    0.27 
  21  -1  -2    1.73    0.28 
 -21  -1   2    1.51    0.29 
 -21  -1   2    1.62    0.28 
 -21   1   2    1.67    0.28 
 -21   1   2    1.55    0.28 
  19  -1  -2    0.84    0.15 
  19  -1  -2    0.39    0.13 
 -19   1   2    0.69    0.14 
 -19   1   2    0.32    0.15 
  15  -1  -2    2.98    0.46 
  15  -1  -2    3.21    0.46 
 -15   1   2    2.94    0.46 
 -15   1   2    3.97    0.47 
  13  -1  -2    4.74    0.66 
  13  -1  -2    5.13    0.67 
  13   1  -2    4.85    0.66 
  13   1  -2    4.35    0.67 
 -13   1   2    4.56    0.68 
 -13   1   2    4.63    0.66 
  11  -1  -2    0.49    0.10 
 -11  -1   2    0.31    0.14 
 -11  -1   2    0.43    0.10 
  11   1  -2    0.69    0.13 
 -11   1   2    0.63    0.13 
 -11   1   2    0.41    0.11 
  11   1  -2    0.30    0.10 
   9  -1  -2    6.29    0.84 
   9  -1  -2    5.88    0.84 
  -9  -1   2    5.37    0.85 
  -9  -1   2    6.14    0.84 
   9   1  -2    6.00    0.84 
  -9   1   2    6.02    0.85 
   9   1  -2    6.12    0.85 
  -9   1   2    6.33    0.84 
  -7  -1   2   88.15   12.65 
   7  -1  -2   92.98   12.65 
  -7  -1   2   93.48   12.65 
   7  -1  -2   87.70   12.65 
  -7   1   2   91.14   12.65 
  -7   1   2   97.02   12.65 
   7   1  -2   96.27   12.65 
   7   1  -2   92.65   12.65 
  -5  -1   2   35.15    4.87 
  -5  -1   2   35.90    4.87 
   5   1  -2   35.55    4.87 
  -3  -1   2   42.33    5.75 
  -3  -1   2   40.88    5.75 
   3   1  -2   42.92    5.75 
   3   1  -2   41.89    5.75 
  -1  -1   2   -0.16    0.10 
  -1  -1   2   -0.17    0.12 
   1   1  -2   -0.22    0.12 
   1   1  -2    0.18    0.11 
   1  -1   2   46.57    5.98 
   1  -1   2   41.07    5.98 
  -1   1  -2   46.39    5.98 
  -1   1  -2   40.95    5.98 
   3  -1   2   22.78    3.23 
  -3  -1  -2   23.28    3.23 
   3  -1   2   24.04    3.23 
  -3  -1  -2   24.45    3.24 
   3   1   2   24.79    3.23 
   3   1   2   23.52    3.23 
  -3   1  -2   22.94    3.24 
  -3   1  -2   22.92    3.23 
  -5  -1  -2  106.19   13.75 
   5  -1   2  101.10   13.75 
   5  -1   2   99.03   13.75 
  -5  -1  -2  101.00   13.75 
  -5   1  -2   96.84   13.75 
  -5   1  -2   99.03   13.75 
   5   1   2   98.27   13.75 
   5   1   2  102.26   13.75 
   7  -1   2    8.93    1.23 
   7  -1   2    8.47    1.22 
  -7  -1  -2    9.03    1.23 
  -7  -1  -2    8.90    1.22 
  -7   1  -2    8.68    1.23 
   7   1   2    8.27    1.22 
  -7   1  -2    9.23    1.22 
   7   1   2    9.36    1.23 
   9  -1   2    1.00    0.17 
  -9  -1  -2    0.92    0.15 
   9  -1   2    0.86    0.15 
  -9  -1  -2    0.81    0.17 
   9   1   2    0.72    0.15 
   9   1   2    0.75    0.16 
  -9   1  -2    0.72    0.18 
  -9   1  -2    0.71    0.15 
 -11  -1  -2    4.90    0.77 
  11  -1   2    5.36    0.76 
  11  -1   2    5.64    0.77 
 -11  -1  -2    5.41    0.76 
 -11   1  -2    5.54    0.77 
 -11   1  -2    5.45    0.76 
  11   1   2    5.93    0.77 
  11   1   2    5.34    0.76 
  13  -1   2    3.77    0.52 
 -13  -1  -2    2.72    0.52 
 -13  -1  -2    3.29    0.51 
  13  -1   2    3.85    0.51 
  13   1   2    4.02    0.52 
  13   1   2    3.64    0.52 
 -13   1  -2    3.64    0.52 
 -13   1  -2    3.97    0.52 
  17  -1   2    0.46    0.15 
 -17  -1  -2    0.09    0.13 
 -17  -1  -2    0.29    0.11 
  17  -1   2    0.39    0.13 
 -17   1  -2    0.47    0.14 
  17   1   2    0.32    0.13 
 -17   1  -2    0.45    0.11 
  17   1   2    0.42    0.14 
 -19  -1  -2    0.84    0.19 
  19  -1   2    0.93    0.20 
  19  -1   2    1.02    0.19 
 -19   1  -2    0.88    0.20 
 -19   1  -2    0.82    0.19 
  19   1   2    1.02    0.20 
  19   1   2    1.43    0.21 
  21  -1   2    0.20    0.15 
  21  -1   2    0.07    0.14 
 -21   1  -2    0.08    0.13 
 -21   1  -2   -0.24    0.13 
  21   1   2   -0.01    0.15 
  21   1   2   -0.10    0.12 
  23  -1   2   10.79    1.45 
  23  -1   2    9.99    1.45 
 -23   1  -2    9.63    1.45 
 -23   1  -2   11.25    1.45 
  25  -1   2    0.69    0.19 
  25  -1   2    0.52    0.16 
 -25   1  -2    0.29    0.16 
 -25   1  -2    0.54    0.20 
  27  -1   2    6.39    0.79 
  27  -1   2    3.72    0.78 
 -27  -1  -2    6.46    0.86 
 -27   1  -2    7.09    0.80 
 -27   1  -2    5.16    0.78 
 -31  -1  -2    0.53    0.24 
  31  -1   2    0.58    0.25 
  31   1   2    0.30    0.26 
 -31   1  -2    0.73    0.26 
  33  -1   2   -0.03    0.24 
 -33  -1  -2    0.27    0.25 
  33   1   2   -0.53    0.25 
 -33   1  -2    0.06    0.25 
  36  -2  -2    0.69    0.25 
 -36   2   2    0.88    0.29 
 -34  -2   2    0.29    0.25 
 -34   2   2   -0.11    0.24 
 -32  -2   2    2.19    0.42 
  32   2  -2    3.05    0.45 
  30  -2  -2    1.28    0.26 
  30  -2  -2    1.34    0.27 
 -30   2   2    1.68    0.28 
 -30   2   2    1.04    0.28 
  28  -2  -2    2.93    0.51 
 -28  -2   2    2.99    0.52 
  28  -2  -2    4.30    0.52 
 -28  -2   2    3.65    0.52 
 -28   2   2    4.02    0.53 
  28   2  -2    3.77    0.53 
  28   2  -2    3.08    0.51 
 -28   2   2    2.95    0.52 
  26  -2  -2    4.63    0.64 
 -26  -2   2    5.13    0.64 
  26  -2  -2    4.56    0.65 
 -26  -2   2    3.73    0.64 
  26   2  -2    4.80    0.65 
 -26   2   2    3.93    0.64 
 -26   2   2    4.08    0.64 
 -24  -2   2    6.69    0.94 
 -24  -2   2    5.97    0.94 
  24  -2  -2    6.44    0.94 
  24  -2  -2    7.15    0.94 
  24   2  -2    6.49    0.95 
 -24   2   2    6.91    0.94 
  24   2  -2    6.95    0.94 
  22  -2  -2   11.82    1.67 
 -22  -2   2   11.91    1.67 
  22  -2  -2   12.07    1.67 
 -22  -2   2   12.05    1.68 
 -22   2   2   12.40    1.67 
 -22   2   2   12.36    1.68 
  22   2  -2   12.15    1.67 
  22   2  -2   12.05    1.67 
 -20  -2   2    7.45    1.04 
 -20  -2   2    7.55    1.03 
  20  -2  -2    7.45    1.03 
  20  -2  -2    7.25    1.03 
 -20   2   2    7.31    1.04 
  20   2  -2    7.38    1.03 
 -20   2   2    7.04    1.03 
  20   2  -2    7.69    1.04 
 -18  -2   2    2.94    0.44 
 -18  -2   2    2.97    0.42 
  18   2  -2    3.02    0.43 
  18   2  -2    2.77    0.43 
  16  -2  -2   21.04    2.94 
  16  -2  -2   21.92    2.94 
 -16   2   2   20.89    2.94 
 -16   2   2   21.80    2.94 
 -14  -2   2   21.51    2.87 
 -14  -2   2   21.36    2.87 
  14  -2  -2   20.72    2.87 
  14  -2  -2   21.64    2.87 
 -14   2   2   21.40    2.87 
 -14   2   2   20.06    2.87 
  14   2  -2   20.01    2.87 
  14   2  -2   20.78    2.87 
  12  -2  -2   54.85    7.66 
  12  -2  -2   56.82    7.66 
 -12  -2   2   56.77    7.66 
 -12  -2   2   56.27    7.66 
 -12   2   2   54.00    7.66 
 -12   2   2   57.73    7.66 
  12   2  -2   55.01    7.66 
  12   2  -2   56.43    7.66 
 -10  -2   2   31.32    4.29 
  10  -2  -2   30.86    4.29 
 -10  -2   2   31.92    4.29 
  10  -2  -2   32.00    4.29 
 -10   2   2   29.89    4.29 
  10   2  -2   31.50    4.29 
  10   2  -2   31.74    4.29 
 -10   2   2   31.62    4.29 
  -8  -2   2    9.20    1.28 
  -8  -2   2    9.09    1.27 
   8   2  -2    9.16    1.27 
   8   2  -2    9.43    1.27 
  -6  -2   2   40.63    5.75 
  -6  -2   2   43.79    5.75 
   6   2  -2   41.97    5.75 
   6   2  -2   41.70    5.75 
  -4  -2   2   25.03    3.48 
  -4  -2   2   25.46    3.48 
   4   2  -2   26.42    3.48 
   4   2  -2   24.48    3.48 
   4  -2   2   46.33    6.39 
  -4  -2  -2   46.55    6.39 
  -4  -2  -2   47.32    6.39 
  -4   2  -2   44.99    6.39 
   4   2   2   48.29    6.39 
   6  -2   2   14.79    1.92 
  -6  -2  -2   14.15    1.92 
  -6  -2  -2   13.22    1.92 
   6  -2   2   13.34    1.92 
  -6   2  -2   13.46    1.92 
   6   2   2   13.50    1.92 
  -6   2  -2   14.48    1.92 
   6   2   2   14.80    1.92 
  -8  -2  -2   42.98    5.71 
   8  -2   2   42.18    5.71 
   8  -2   2   41.48    5.71 
  -8  -2  -2   41.61    5.71 
   8   2   2   43.43    5.71 
  -8   2  -2   40.98    5.71 
  -8   2  -2   39.37    5.71 
   8   2   2   41.84    5.71 
 -10  -2  -2   82.49   11.35 
  10  -2   2   84.25   11.35 
 -10  -2  -2   85.46   11.35 
  10  -2   2   82.70   11.35 
  10   2   2   78.61   11.35 
 -10   2  -2   81.64   11.35 
 -10   2  -2   81.91   11.35 
  10   2   2   86.58   11.35 
  12  -2   2   16.56    2.33 
 -12  -2  -2   17.51    2.33 
 -12  -2  -2   17.40    2.33 
  12  -2   2   16.99    2.33 
  12   2   2   16.58    2.33 
 -12   2  -2   16.44    2.33 
  12   2   2   18.16    2.33 
 -12   2  -2   16.10    2.33 
  14  -2   2   31.10    4.24 
  14  -2   2   30.94    4.25 
 -14   2  -2   31.44    4.25 
 -14   2  -2   30.39    4.25 
  16  -2   2    4.74    0.59 
 -16  -2  -2    3.32    0.59 
 -16  -2  -2    3.48    0.59 
  16  -2   2    5.30    0.61 
  16   2   2    4.22    0.60 
 -16   2  -2    4.50    0.60 
 -16   2  -2    3.96    0.59 
  16   2   2    4.40    0.60 
 -18  -2  -2    7.71    1.06 
 -18  -2  -2    7.35    1.06 
  18  -2   2    8.11    1.07 
  18  -2   2    7.47    1.06 
  18   2   2    7.62    1.07 
  18   2   2    7.42    1.06 
 -18   2  -2    7.64    1.07 
  20  -2   2    8.51    1.20 
  20  -2   2    8.48    1.20 
 -20  -2  -2    8.78    1.20 
 -20  -2  -2    8.61    1.20 
 -20   2  -2    8.12    1.20 
  20   2   2    9.01    1.20 
 -20   2  -2    8.57    1.20 
  20   2   2    8.73    1.20 
  22  -2   2    6.66    0.83 
 -22  -2  -2    5.81    0.83 
  22  -2   2    5.50    0.83 
 -22  -2  -2    5.74    0.82 
 -22   2  -2    5.93    0.83 
  22   2   2    5.83    0.83 
  22   2   2    5.71    0.83 
 -22   2  -2    5.53    0.83 
 -24  -2  -2    3.85    0.52 
 -24  -2  -2    3.11    0.52 
  24  -2   2    4.12    0.52 
  24  -2   2    3.41    0.52 
 -24   2  -2    3.98    0.53 
  24   2   2    4.76    0.54 
  24   2   2    2.14    0.51 
 -24   2  -2    3.44    0.52 
 -26  -2  -2    5.26    0.62 
  26  -2   2    2.99    0.59 
  26  -2   2    5.40    0.62 
 -26  -2  -2    3.81    0.61 
  26   2   2    5.65    0.64 
 -26   2  -2    5.25    0.62 
  26   2   2    3.45    0.61 
 -26   2  -2    3.34    0.60 
  28  -2   2    0.57    0.21 
  28  -2   2    0.84    0.23 
 -28   2  -2    0.59    0.22 
 -28   2  -2    1.40    0.25 
  30  -2   2    4.03    0.60 
 -30  -2  -2    3.83    0.60 
  30   2   2    3.64    0.62 
 -30   2  -2    4.04    0.61 
 -32  -2  -2    0.49    0.24 
  32  -2   2    0.28    0.25 
 -32   2  -2    0.15    0.26 
  32   2   2    0.48    0.27 
  34  -2   2    1.28    0.32 
 -34  -2  -2    0.64    0.28 
 -34   2  -2    1.09    0.33 
  35  -3  -2    0.16    0.23 
 -35  -3   2    0.21    0.22 
  35   3  -2    0.08    0.29 
 -35   3   2    0.20    0.27 
 -33  -3   2    0.16    0.21 
  33  -3  -2   -0.09    0.21 
 -33   3   2    0.33    0.23 
  33   3  -2    0.51    0.27 
  31  -3  -2   -0.25    0.18 
 -31  -3   2   -0.12    0.19 
 -31   3   2    0.22    0.22 
  31   3  -2    0.31    0.24 
  29  -3  -2    1.14    0.25 
 -29  -3   2    1.33    0.26 
  29  -3  -2    1.17    0.25 
 -29   3   2    1.24    0.27 
 -29   3   2    1.66    0.28 
  29   3  -2    1.10    0.31 
 -27  -3   2    1.43    0.22 
  27  -3  -2    1.17    0.22 
  27  -3  -2    0.88    0.22 
 -27  -3   2    0.86    0.24 
  27   3  -2    0.82    0.25 
 -27   3   2    0.87    0.22 
  27   3  -2    1.05    0.22 
 -27   3   2    1.02    0.23 
 -25  -3   2    1.83    0.30 
  25  -3  -2    2.30    0.31 
  25  -3  -2    1.68    0.30 
 -25  -3   2    1.90    0.32 
  25   3  -2    1.77    0.32 
  25   3  -2    1.36    0.30 
 -25   3   2    1.58    0.31 
 -25   3   2    2.12    0.32 
 -23  -3   2    3.89    0.57 
  23  -3  -2    3.84    0.55 
  23  -3  -2    4.47    0.56 
 -23  -3   2    3.37    0.55 
 -23   3   2    4.41    0.57 
 -23   3   2    4.06    0.56 
  23   3  -2    3.10    0.55 
  23   3  -2    3.76    0.56 
 -21  -3   2    0.56    0.18 
  21  -3  -2    0.67    0.16 
 -21  -3   2    0.67    0.15 
  21  -3  -2    0.73    0.16 
 -21   3   2    0.69    0.17 
  21   3  -2    0.72    0.18 
 -21   3   2    0.70    0.18 
  21   3  -2    0.72    0.17 
 -19  -3   2    2.00    0.35 
  19  -3  -2    2.35    0.34 
 -19  -3   2    2.16    0.34 
  19  -3  -2    2.17    0.34 
 -19   3   2    2.28    0.35 
  19   3  -2    2.35    0.35 
 -19   3   2    2.60    0.35 
  19   3  -2    1.97    0.35 
  17  -3  -2    2.26    0.39 
 -17  -3   2    2.58    0.39 
 -17  -3   2    2.96    0.41 
  17  -3  -2    2.78    0.39 
 -17   3   2    3.10    0.40 
 -17   3   2    2.23    0.40 
  17   3  -2    3.07    0.40 
  17   3  -2    2.65    0.40 
  15  -3  -2    0.16    0.11 
  15  -3  -2    0.26    0.09 
 -15   3   2    0.03    0.11 
 -15   3   2   -0.19    0.10 
 -13  -3   2   12.48    1.73 
 -13  -3   2   13.23    1.74 
  13  -3  -2   12.74    1.73 
 -13   3   2   12.14    1.73 
  13   3  -2   12.29    1.73 
  13   3  -2   12.73    1.73 
 -11  -3   2    1.38    0.25 
 -11  -3   2    1.50    0.23 
  11   3  -2    1.57    0.25 
  11   3  -2    1.68    0.25 
  -9  -3   2    1.01    0.17 
  -9  -3   2    0.89    0.19 
   9   3  -2    0.72    0.18 
   9   3  -2    1.12    0.19 
  -7  -3   2    3.12    0.53 
  -7  -3   2    4.02    0.54 
   7   3  -2    3.79    0.53 
   7   3  -2    4.60    0.54 
  -7  -3  -2    0.73    0.14 
  -7  -3  -2    0.75    0.16 
   7   3   2    1.16    0.17 
   7   3   2    0.88    0.16 
   9  -3   2    2.10    0.36 
  -9  -3  -2    2.59    0.36 
  -9  -3  -2    2.49    0.35 
   9  -3   2    2.52    0.36 
   9   3   2    2.39    0.36 
   9   3   2    2.50    0.37 
  -9   3  -2    2.59    0.36 
  11  -3   2   14.93    2.10 
  11  -3   2   15.01    2.09 
 -11  -3  -2   16.36    2.10 
 -11  -3  -2   15.64    2.09 
 -11   3  -2   14.36    2.09 
  11   3   2   15.80    2.10 
 -11   3  -2   14.97    2.10 
  11   3   2   14.86    2.10 
  13  -3   2    0.07    0.12 
 -13  -3  -2    0.16    0.11 
  13  -3   2    0.09    0.10 
 -13   3  -2    0.16    0.13 
  13   3   2    0.03    0.11 
 -13   3  -2    0.33    0.13 
 -15  -3  -2    3.23    0.46 
 -15  -3  -2    3.33    0.47 
  15   3   2    2.72    0.47 
  15   3   2    3.60    0.47 
 -17  -3  -2    4.49    0.53 
  17  -3   2    3.68    0.52 
  17  -3   2    4.16    0.52 
 -17  -3  -2    2.51    0.52 
 -17   3  -2    3.20    0.52 
 -17   3  -2    4.41    0.53 
  17   3   2    3.80    0.53 
  17   3   2    3.01    0.52 
  19  -3   2    0.54    0.15 
 -19  -3  -2    0.19    0.12 
  19  -3   2    0.39    0.17 
 -19  -3  -2    0.43    0.16 
  19   3   2    0.42    0.14 
  19   3   2    0.69    0.18 
 -19   3  -2    0.36    0.15 
 -19   3  -2    0.37    0.15 
  21  -3   2    5.14    0.71 
 -21  -3  -2    4.37    0.71 
  21  -3   2    4.43    0.71 
 -21  -3  -2    5.70    0.73 
  21   3   2    3.66    0.71 
 -21   3  -2    6.37    0.73 
 -21   3  -2    5.01    0.71 
  21   3   2    6.71    0.74 
  23  -3   2    1.33    0.26 
  23  -3   2    1.45    0.27 
 -23  -3  -2    1.46    0.26 
 -23  -3  -2    1.33    0.27 
 -23   3  -2    1.30    0.27 
 -23   3  -2    1.46    0.27 
  23   3   2    1.51    0.27 
  23   3   2    1.85    0.29 
  25  -3   2    1.82    0.30 
 -25  -3  -2    2.39    0.30 
 -25  -3  -2    1.62    0.30 
  25  -3   2    1.43    0.29 
  25   3   2    2.02    0.32 
 -25   3  -2    1.15    0.29 
  25   3   2    1.00    0.28 
 -25   3  -2    2.21    0.31 
  27  -3   2    1.61    0.33 
 -27  -3  -2    2.61    0.35 
  27  -3   2    2.50    0.35 
 -27   3  -2    1.20    0.33 
 -27   3  -2    2.72    0.37 
  27   3   2    2.11    0.37 
 -29  -3  -2   -0.07    0.20 
  29   3   2   -0.24    0.24 
 -31  -3  -2    0.17    0.21 
  31   3   2    0.25    0.28 
 -31   3  -2    0.05    0.24 
 -33  -3  -2    0.36    0.23 
  33  -3   2    0.39    0.26 
  33   3   2    0.53    0.32 
 -33   3  -2    0.25    0.26 
  34  -4  -2    1.82    0.36 
 -34  -4   2    1.80    0.36 
 -34   4   2    2.21    0.40 
  34   4  -2    2.17    0.42 
 -32  -4   2    3.41    0.54 
  32   4  -2    3.78    0.57 
  30  -4  -2    3.91    0.61 
  30  -4  -2    3.99    0.61 
  30   4  -2    4.82    0.67 
 -30   4   2    4.81    0.64 
 -30   4   2    3.79    0.62 
  28  -4  -2    7.68    1.08 
 -28  -4   2    7.40    1.08 
  28  -4  -2    7.83    1.08 
 -28  -4   2    7.43    1.09 
 -28   4   2    7.09    1.09 
  28   4  -2    7.47    1.08 
  28   4  -2    8.66    1.11 
 -28   4   2    7.87    1.09 
  26  -4  -2    7.40    1.02 
 -26  -4   2    7.49    1.03 
 -26  -4   2    7.03    1.04 
  26  -4  -2    7.39    1.03 
  26   4  -2    7.51    1.04 
  26   4  -2    7.12    1.03 
 -26   4   2    7.08    1.03 
 -26   4   2    7.18    1.03 
 -24  -4   2   11.60    1.69 
  24  -4  -2   12.36    1.68 
  24  -4  -2   12.38    1.68 
 -24  -4   2   12.42    1.68 
  24   4  -2   11.83    1.69 
 -24   4   2   12.09    1.68 
 -24   4   2   12.57    1.68 
  24   4  -2   11.64    1.68 
  22  -4  -2    3.69    0.62 
 -22  -4   2    4.37    0.64 
 -22  -4   2    4.26    0.63 
  22   4  -2    4.63    0.63 
 -22   4   2    4.53    0.63 
  22   4  -2    5.45    0.64 
 -22   4   2    4.12    0.63 
 -20  -4   2    5.47    0.75 
  20  -4  -2    4.59    0.74 
 -20  -4   2    5.70    0.76 
  20  -4  -2    5.59    0.75 
  20   4  -2    5.43    0.75 
 -20   4   2    5.35    0.75 
 -20   4   2    5.26    0.76 
  20   4  -2    4.94    0.76 
 -18  -4   2   15.10    2.21 
 -18  -4   2   16.58    2.21 
  18   4  -2   16.39    2.21 
  18   4  -2   16.00    2.21 
 -16  -4   2   17.02    2.32 
 -16  -4   2   16.82    2.32 
  16   4  -2   16.80    2.32 
  16   4  -2   16.89    2.32 
 -14  -4   2    4.43    0.61 
 -14  -4   2    4.01    0.61 
  14   4  -2    4.45    0.62 
 -12  -4   2   27.97    3.87 
 -12  -4   2   29.15    3.88 
  12   4  -2   28.36    3.88 
  12   4  -2   27.72    3.88 
 -10  -4   2   11.75    1.59 
 -10  -4   2   11.24    1.59 
  10   4  -2   11.82    1.59 
  10   4  -2   11.44    1.59 
 -10  -4  -2   37.82    5.01 
 -10  -4  -2   36.11    5.01 
  10   4   2   35.51    5.01 
  10   4   2   36.95    5.01 
 -12  -4  -2    2.94    0.45 
 -12  -4  -2    2.70    0.46 
  12  -4   2    3.53    0.46 
 -12   4  -2    3.66    0.46 
  12   4   2    3.16    0.46 
  12   4   2    3.10    0.46 
  14  -4   2   20.28    2.71 
  14  -4   2   19.90    2.71 
 -14   4  -2   19.33    2.71 
 -14   4  -2   19.40    2.71 
 -16  -4  -2   16.25    2.19 
  16  -4   2   16.06    2.19 
 -16  -4  -2   15.72    2.19 
 -16   4  -2   16.64    2.19 
  16   4   2   15.27    2.19 
  16   4   2   15.55    2.19 
  18  -4   2    4.84    0.62 
 -18  -4  -2    3.68    0.63 
 -18  -4  -2    4.06    0.62 
  18  -4   2    4.43    0.62 
  18   4   2    4.09    0.62 
  18   4   2    4.56    0.63 
 -18   4  -2    4.99    0.63 
 -18   4  -2    4.00    0.62 
  20  -4   2    5.08    0.65 
 -20  -4  -2    4.94    0.65 
  20  -4   2    4.35    0.65 
 -20  -4  -2    3.77    0.65 
 -20   4  -2    4.98    0.65 
 -20   4  -2    4.08    0.65 
  20   4   2    4.30    0.66 
 -22  -4  -2    7.57    1.13 
  22  -4   2    8.72    1.12 
  22  -4   2    7.78    1.12 
 -22  -4  -2    7.60    1.12 
  22   4   2    8.21    1.12 
  22   4   2    8.29    1.13 
 -22   4  -2    8.02    1.12 
 -22   4  -2    7.87    1.13 
  24  -4   2    5.01    0.68 
 -24  -4  -2    4.64    0.68 
  24  -4   2    5.00    0.68 
 -24  -4  -2    3.68    0.68 
  24   4   2    5.95    0.72 
 -24   4  -2    4.16    0.68 
 -24   4  -2    5.59    0.69 
  24   4   2    4.40    0.68 
  26  -4   2    5.78    0.92 
 -26  -4  -2    6.71    0.92 
  26  -4   2    5.63    0.91 
 -26   4  -2    7.33    0.92 
  26   4   2    5.71    0.91 
 -26   4  -2    6.32    0.92 
  26   4   2    8.00    0.94 
  28  -4   2    2.63    0.39 
  28  -4   2    1.97    0.37 
 -28   4  -2    1.99    0.37 
 -28   4  -2    3.34    0.43 
 -30  -4  -2    2.31    0.41 
  30   4   2    2.65    0.46 
  32  -4   2    1.39    0.30 
 -32  -4  -2    1.53    0.30 
  32   4   2    1.03    0.37 
 -32   4  -2    1.32    0.35 
  33  -5  -2    0.12    0.21 
 -33  -5   2   -0.15    0.19 
 -33   5   2   -0.03    0.25 
  33   5  -2    0.15    0.28 
 -31  -5   2    0.05    0.17 
 -31   5   2    0.21    0.21 
 -31   5   2    0.80    0.25 
  31   5  -2    0.68    0.27 
 -27  -5   2    0.12    0.19 
 -27  -5   2    0.20    0.15 
  27  -5  -2    0.39    0.16 
  27  -5  -2    0.32    0.16 
 -27   5   2    0.18    0.19 
  27   5  -2    0.26    0.17 
  27   5  -2   -0.39    0.21 
  25  -5  -2    0.05    0.15 
  25  -5  -2    0.09    0.14 
 -25  -5   2   -0.22    0.17 
 -25  -5   2   -0.06    0.14 
  25   5  -2    0.00    0.15 
 -25   5   2   -0.02    0.17 
  25   5  -2   -0.25    0.20 
 -25   5   2    0.18    0.17 
  23  -5  -2    1.48    0.26 
  23  -5  -2    1.84    0.27 
 -23  -5   2    1.21    0.28 
 -23  -5   2    1.41    0.26 
  23   5  -2    1.75    0.28 
  23   5  -2    1.79    0.30 
 -23   5   2    1.62    0.28 
 -23   5   2    1.47    0.28 
 -21  -5   2    0.60    0.14 
 -21  -5   2    0.33    0.18 
 -21   5   2    0.72    0.18 
  21   5  -2    0.66    0.17 
  21   5  -2    0.41    0.19 
 -19  -5   2    0.52    0.13 
 -19  -5   2    0.19    0.16 
  19   5  -2    0.45    0.15 
  19   5  -2    0.63    0.18 
 -17  -5   2    0.11    0.10 
 -17  -5   2    0.09    0.15 
  17   5  -2    0.36    0.15 
  17   5  -2    0.15    0.13 
  15   5  -2    2.97    0.45 
 -13  -5   2   13.49    1.89 
 -13  -5   2   14.08    1.90 
  13   5  -2   13.58    1.90 
  13   5  -2   14.01    1.90 
 -11  -5   2    4.31    0.60 
 -11  -5   2    4.13    0.61 
  11   5   2   16.58    2.29 
  11   5   2   16.71    2.29 
 -15  -5  -2    0.06    0.15 
 -15  -5  -2    0.13    0.11 
  15   5   2    0.07    0.13 
  15   5   2    0.16    0.16 
 -17  -5  -2    0.03    0.16 
 -17  -5  -2    0.12    0.11 
  17  -5   2   -0.04    0.13 
  17  -5   2   -0.28    0.13 
  17   5   2    0.06    0.14 
  17   5   2    0.08    0.16 
 -17   5  -2    0.23    0.13 
 -17   5  -2   -0.11    0.14 
  19  -5   2    0.58    0.16 
  19  -5   2    0.37    0.16 
 -19  -5  -2    0.51    0.17 
 -19  -5  -2    0.48    0.14 
  19   5   2    0.41    0.17 
 -19   5  -2    0.45    0.15 
  19   5   2    0.35    0.20 
 -19   5  -2    0.41    0.17 
  21  -5   2    3.28    0.44 
  21  -5   2    2.26    0.43 
 -21  -5  -2    3.71    0.44 
 -21  -5  -2    2.32    0.44 
  21   5   2    2.39    0.44 
 -21   5  -2    2.81    0.44 
  21   5   2    2.88    0.46 
 -21   5  -2    3.37    0.44 
 -23  -5  -2    0.07    0.18 
  23  -5   2   -0.13    0.16 
 -23  -5  -2    0.14    0.14 
  23  -5   2    0.29    0.16 
 -23   5  -2    0.25    0.18 
  23   5   2    0.31    0.22 
 -23   5  -2    0.04    0.16 
  23   5   2    0.09    0.17 
  25  -5   2    0.53    0.18 
 -25  -5  -2    0.43    0.20 
 -25  -5  -2    0.27    0.18 
  25  -5   2    0.49    0.18 
  25   5   2    1.12    0.27 
  25   5   2    0.37    0.18 
 -25   5  -2    0.26    0.17 
 -25   5  -2    0.20    0.20 
  27  -5   2    1.06    0.24 
  27  -5   2    0.60    0.23 
 -27   5  -2    0.78    0.23 
 -27   5  -2    1.49    0.29 
 -29  -5  -2    0.54    0.24 
  29   5   2    0.66    0.32 
 -31  -5  -2   -0.07    0.20 
  31   5   2   -0.29    0.28 
  32   6  -2    0.83    0.32 
  30  -6  -2    0.08    0.17 
  30  -6  -2    0.06    0.19 
 -30   6   2    0.21    0.22 
 -30   6   2    0.23    0.18 
  30   6  -2    0.06    0.25 
  28  -6  -2    1.15    0.22 
  28  -6  -2    1.03    0.23 
 -28   6   2    1.08    0.26 
 -28   6   2    0.84    0.25 
 -26  -6   2    2.28    0.36 
  26  -6  -2    1.92    0.35 
  26  -6  -2    2.40    0.35 
 -26  -6   2    2.00    0.37 
 -26   6   2    1.79    0.36 
  26   6  -2    2.40    0.38 
  26   6  -2    2.15    0.35 
 -26   6   2    2.12    0.36 
 -24  -6   2    0.89    0.24 
 -24  -6   2    0.87    0.19 
  24   6  -2    1.18    0.26 
  24   6  -2    0.81    0.21 
 -22  -6   2    0.74    0.21 
 -22  -6   2    0.67    0.18 
  22   6  -2    0.74    0.22 
  22   6  -2    0.67    0.18 
 -20  -6   2    1.76    0.31 
 -20  -6   2    2.04    0.34 
  20   6  -2    2.69    0.35 
  20   6  -2    1.74    0.31 
 -18  -6   2   20.39    2.83 
 -18  -6   2   20.85    2.82 
  18   6  -2   21.29    2.83 
  18   6  -2   19.75    2.82 
 -16  -6   2   15.46    2.17 
 -16  -6   2   16.05    2.16 
  16   6  -2   15.34    2.16 
  16   6  -2   15.92    2.17 
 -12  -6   2   10.60    1.46 
 -14  -6  -2   14.50    2.03 
 -14  -6  -2   14.77    2.02 
  14   6   2   14.41    2.02 
  14   6   2   15.06    2.03 
 -16  -6  -2   21.14    2.93 
 -16  -6  -2   21.49    2.93 
  16   6   2   21.94    2.93 
  16   6   2   20.77    2.93 
 -18  -6  -2    1.13    0.23 
 -18  -6  -2    1.37    0.25 
  18   6   2    1.60    0.27 
  18   6   2    1.37    0.25 
 -20  -6  -2    0.92    0.18 
 -20  -6  -2    0.46    0.19 
  20   6   2    0.58    0.19 
  20   6   2    0.80    0.23 
 -22  -6  -2    2.77    0.32 
 -22  -6  -2    1.58    0.32 
 -22   6  -2    2.14    0.33 
  22   6   2    1.49    0.31 
 -22   6  -2    1.50    0.30 
  22   6   2    1.74    0.35 
  24  -6   2    2.78    0.44 
 -24  -6  -2    2.86    0.43 
  24  -6   2    3.28    0.43 
 -24  -6  -2    2.08    0.44 
 -24   6  -2    2.49    0.43 
 -24   6  -2    3.84    0.46 
  24   6   2    2.12    0.43 
  24   6   2    3.25    0.48 
 -26  -6  -2    1.20    0.28 
  26  -6   2    1.26    0.27 
 -26   6  -2    1.97    0.31 
 -26   6  -2    1.36    0.27 
  28  -6   2   -0.13    0.17 
  28  -6   2   -0.08    0.16 
 -28  -6  -2   -0.06    0.20 
 -28   6  -2    0.27    0.23 
  28   6   2   -0.14    0.27 
 -28   6  -2    0.21    0.19 
 -30  -6  -2    0.96    0.27 
  30   6   2    1.41    0.36 
 -31  -7   2   -0.22    0.17 
  31  -7  -2    0.03    0.20 
  31  -7  -2    0.18    0.17 
 -31   7   2   -0.09    0.22 
 -31   7   2    0.15    0.24 
  31   7  -2   -0.10    0.29 
 -29  -7   2    0.01    0.16 
  29   7  -2    0.24    0.27 
 -29   7   2    0.18    0.21 
 -27  -7   2   -0.05    0.15 
 -25  -7   2    0.40    0.21 
 -25  -7   2    0.18    0.15 
  25   7  -2    0.18    0.18 
  25   7  -2    0.09    0.23 
 -23  -7   2    0.87    0.18 
 -23  -7   2    0.60    0.23 
  23   7  -2    0.45    0.20 
  23   7  -2    0.93    0.24 
 -21  -7   2    0.38    0.14 
 -21  -7   2    0.06    0.18 
  21   7  -2   -0.14    0.20 
  21   7  -2    0.26    0.16 
 -19  -7   2    0.45    0.15 
 -19  -7   2    0.53    0.19 
  19   7  -2    0.84    0.20 
  19   7  -2    0.51    0.17 
 -17  -7   2    3.42    0.45 
 -17  -7   2    2.77    0.47 
  17   7  -2    2.80    0.45 
  17   7  -2    3.16    0.47 
 -15  -7   2    1.04    0.18 
  15   7  -2    0.88    0.21 
  15   7  -2    0.94    0.19 
  15   7   2    2.55    0.38 
 -17  -7  -2    0.56    0.20 
 -17  -7  -2    0.83    0.17 
  17   7   2    0.81    0.22 
  17   7   2    0.59    0.17 
 -19  -7  -2    0.11    0.14 
 -19  -7  -2    0.46    0.18 
  19   7   2    0.31    0.15 
  19   7   2    0.07    0.20 
 -21  -7  -2    0.53    0.23 
 -21  -7  -2    1.49    0.23 
  21   7   2    0.76    0.29 
  21   7   2    0.84    0.21 
 -23  -7  -2    0.18    0.21 
 -23  -7  -2    0.08    0.16 
  23  -7   2    0.16    0.16 
 -23   7  -2    0.24    0.20 
  23   7   2   -0.10    0.26 
  23   7   2   -0.01    0.17 
 -25  -7  -2   -0.15    0.21 
 -25  -7  -2    0.11    0.16 
  25  -7   2    0.09    0.18 
  25  -7   2   -0.22    0.16 
  25   7   2   -0.20    0.30 
 -25   7  -2   -0.08    0.17 
  25   7   2   -0.07    0.19 
 -25   7  -2   -0.20    0.22 
 -27  -7  -2    0.41    0.22 
  27  -7   2    0.32    0.17 
  27  -7   2    0.37    0.19 
 -27   7  -2    0.11    0.18 
  27   7   2    0.41    0.32 
 -27   7  -2    0.50    0.23 
 -29  -7  -2    0.05    0.20 
  29  -7   2    0.07    0.17 
 -29   7  -2   -0.21    0.28 
  29   7   2    0.22    0.30 
  28   8  -2    5.35    0.83 
  26   8  -2    1.53    0.35 
  24   8  -2    0.37    0.23 
  24   8  -2   -0.15    0.16 
  22   8  -2    2.04    0.34 
  22   8  -2    1.77    0.31 
  20   8  -2    0.66    0.24 
  20   8  -2    0.72    0.19 
  18   8  -2   10.48    1.50 
  18   8  -2   11.24    1.51 
 -16  -8   2    6.91    0.98 
  16   8  -2    6.90    0.97 
  18   8   2    0.50    0.22 
  18   8   2    0.17    0.15 
 -20  -8  -2    3.84    0.44 
 -20  -8  -2    2.35    0.39 
  20   8   2    1.77    0.38 
  20   8   2    3.23    0.42 
  22   8   2    0.18    0.24 
  22   8   2    0.12    0.16 
 -24  -8  -2    1.23    0.26 
  24   8   2    2.31    0.40 
  24   8   2    1.13    0.25 
 -25  -9   2    0.31    0.20 
 -25  -9   2   -0.08    0.15 
  25   9  -2    0.04    0.25 
  25   9  -2    0.04    0.19 
 -23  -9   2   -0.13    0.18 
 -23  -9   2    0.19    0.14 
  23   9  -2    0.47    0.18 
  23   9  -2   -0.04    0.25 
 -21  -9   2    0.02    0.19 
  21   9  -2    0.29    0.24 
  21   9  -2    0.04    0.17 
 -19  -9   2    0.56    0.19 
  19   9  -2    0.40    0.17 
  17   9  -2    0.22    0.21 
  19   9   2    0.48    0.27 
 -21  -9  -2    0.47    0.18 
 -21  -9  -2    0.00    0.18 
  21   9   2   -0.07    0.15 
 -23  -9  -2   -0.17    0.16 
 -23  -9  -2    0.11    0.20 
  23   9   2    0.16    0.16 
  23   9   2    0.09    0.32 
 -24 -10   2    0.01    0.21 
 -24 -10   2    0.03    0.17 
  24  10  -2    0.25    0.25 
  24  10  -2    0.04    0.20 
 -22 -10   2    4.60    0.67 
 -22 -10   2    4.41    0.68 
 -20 -10   2    3.66    0.54 
  20  10  -2    3.43    0.52 
  10  10  -2    2.88    0.44 
 -22 -10  -2   -0.06    0.21 
  15  11   2    0.18    0.16 
 -17 -11  -2    0.54    0.22 
  36   0  -3    0.02    0.23 
 -36   0   3   -0.38    0.22 
  34   0  -3   -0.32    0.22 
 -34   0   3   -0.08    0.22 
  30   0  -3    0.00    0.15 
 -30   0   3    0.26    0.19 
 -30   0   3   -0.24    0.18 
  30   0  -3   -0.25    0.18 
  28   0  -3   -0.08    0.15 
  28   0  -3   -0.02    0.16 
 -28   0   3   -0.07    0.17 
 -28   0   3    0.03    0.16 
 -26   0   3    0.00    0.15 
 -26   0   3   -0.10    0.15 
  26   0  -3   -0.16    0.14 
  26   0  -3   -0.05    0.15 
  24   0  -3   -0.07    0.12 
 -24   0   3   -0.02    0.13 
  24   0  -3   -0.03    0.13 
 -24   0   3    0.14    0.15 
 -22   0   3   -0.05    0.14 
  22   0  -3   -0.05    0.13 
 -22   0   3   -0.07    0.10 
  22   0  -3   -0.13    0.11 
  20   0  -3   -0.24    0.12 
 -20   0   3    0.04    0.10 
 -20   0   3    0.10    0.14 
  20   0  -3   -0.12    0.11 
  18   0  -3    0.09    0.10 
 -18   0   3    0.03    0.09 
  16   0  -3   -0.03    0.11 
 -16   0   3    0.07    0.09 
  16   0  -3    0.00    0.08 
 -16   0   3    0.05    0.13 
 -14   0   3    0.22    0.09 
  14   0  -3   -0.11    0.08 
  14   0  -3   -0.06    0.11 
 -14   0   3   -0.04    0.12 
  12   0  -3    0.12    0.11 
 -12   0   3   -0.10    0.12 
 -12   0   3    0.03    0.09 
  12   0  -3    0.06    0.09 
 -10   0   3    0.04    0.09 
  10   0  -3   -0.03    0.08 
  10   0  -3    0.11    0.11 
 -10   0   3   -0.04    0.11 
  -8   0   3   -0.03    0.08 
  -8   0   3    0.00    0.12 
   8   0  -3   -0.03    0.08 
   8   0  -3   -0.07    0.10 
  -6   0   3    0.00    0.10 
   6   0  -3    0.04    0.09 
   6   0  -3   -0.07    0.08 
  -4   0   3   -0.17    0.08 
  -4   0   3    0.03    0.07 
   4   0  -3   -0.07    0.07 
   4   0  -3   -0.10    0.07 
  -2   0   3   -0.09    0.04 
  -2   0   3   -0.01    0.07 
   2   0  -3   -0.04    0.06 
   2   0  -3    0.03    0.05 
   0   0   3    0.04    0.06 
   0   0   3    0.21    0.07 
 -10   0  -3    0.25    0.14 
 -10   0  -3    0.15    0.08 
  12   0   3    0.08    0.12 
 -12   0  -3   -0.18    0.13 
  12   0   3    0.00    0.09 
 -12   0  -3    0.01    0.08 
 -16   0  -3   -0.08    0.10 
 -16   0  -3   -0.05    0.14 
  16   0   3   -0.04    0.12 
  16   0   3    0.09    0.13 
  18   0   3   -0.08    0.13 
 -18   0  -3   -0.06    0.13 
 -18   0  -3    0.17    0.12 
  18   0   3   -0.07    0.12 
 -20   0  -3   -0.18    0.13 
 -20   0  -3    0.21    0.15 
  20   0   3    0.07    0.13 
  20   0   3    0.18    0.15 
 -22   0  -3   -0.07    0.14 
  22   0   3   -0.08    0.16 
 -22   0  -3   -0.16    0.14 
  22   0   3    0.07    0.15 
  24   0   3   -0.13    0.17 
 -24   0  -3   -0.16    0.17 
 -24   0  -3    0.20    0.16 
  24   0   3   -0.08    0.18 
  26   0   3    0.09    0.19 
 -26   0  -3    0.15    0.15 
  26   0   3    0.08    0.14 
 -26   0  -3   -0.15    0.18 
 -30   0  -3   -0.30    0.23 
  30   0   3    0.09    0.24 
  32   0   3   -0.14    0.25 
 -32   0  -3    0.00    0.25 
 -34   0  -3    0.17    0.26 
  34   0   3   -0.25    0.27 
  37  -1  -3    0.17    0.24 
 -37  -1   3    0.21    0.24 
  37   1  -3   -0.09    0.26 
 -37   1   3    0.64    0.26 
 -35  -1   3    0.88    0.28 
  35  -1  -3    0.71    0.27 
 -35   1   3    0.99    0.29 
  35   1  -3    1.19    0.30 
 -33  -1   3    0.25    0.21 
  33  -1  -3    0.17    0.19 
  33   1  -3   -0.08    0.22 
 -33   1   3   -0.11    0.23 
  31  -1  -3    2.42    0.44 
 -31   1   3    2.53    0.45 
 -29  -1   3    2.66    0.38 
 -29  -1   3    2.08    0.38 
  29  -1  -3    1.98    0.36 
 -29   1   3    2.00    0.37 
  29   1  -3    2.13    0.36 
 -29   1   3    2.78    0.39 
  29   1  -3    2.59    0.38 
  27  -1  -3    0.04    0.15 
 -27  -1   3    0.51    0.17 
  27  -1  -3    0.25    0.15 
 -27   1   3    0.21    0.17 
  27   1  -3    0.24    0.14 
 -27   1   3    0.39    0.17 
  27   1  -3    0.19    0.17 
 -25  -1   3    0.37    0.14 
  25  -1  -3    0.49    0.16 
 -25  -1   3    0.23    0.16 
  25  -1  -3    0.54    0.16 
 -25   1   3    0.48    0.17 
 -25   1   3    0.48    0.17 
  25   1  -3    0.28    0.15 
  25   1  -3    0.14    0.15 
  23  -1  -3    1.12    0.20 
 -23  -1   3    1.20    0.22 
 -23  -1   3    1.06    0.20 
  23  -1  -3    1.23    0.20 
  23   1  -3    0.84    0.20 
 -23   1   3    1.05    0.20 
 -23   1   3    0.77    0.21 
  23   1  -3    0.96    0.20 
  21  -1  -3   10.45    1.45 
 -21  -1   3   10.70    1.44 
  21  -1  -3   11.19    1.45 
 -21  -1   3   10.10    1.45 
  21   1  -3    9.23    1.45 
 -21   1   3   10.77    1.44 
 -21   1   3   10.53    1.45 
  19  -1  -3    8.79    1.19 
  19  -1  -3    8.56    1.19 
 -19  -1   3    8.54    1.21 
 -19   1   3    8.59    1.19 
 -19   1   3    8.38    1.19 
  17  -1  -3    2.71    0.38 
 -17   1   3    2.27    0.38 
  15  -1  -3   29.10    3.93 
  15  -1  -3   27.37    3.93 
 -15   1   3   30.16    3.93 
 -15   1   3   28.15    3.93 
  13  -1  -3   15.69    2.24 
  13  -1  -3   16.34    2.25 
 -13   1   3   17.04    2.25 
 -13   1   3   16.45    2.25 
  11  -1  -3    1.45    0.20 
  11  -1  -3    0.71    0.17 
  11   1  -3    1.26    0.20 
  11   1  -3    1.29    0.19 
 -11   1   3    1.21    0.18 
 -11   1   3    1.43    0.21 
  -9  -1   3    6.35    0.88 
   9  -1  -3    6.30    0.87 
   9  -1  -3    6.36    0.88 
  -9  -1   3    6.00    0.89 
   9   1  -3    6.31    0.88 
   9   1  -3    5.85    0.88 
  -9   1   3    6.64    0.88 
  -9   1   3    6.57    0.88 
   7  -1  -3    0.89    0.19 
   7  -1  -3    1.26    0.20 
  -7  -1   3    1.58    0.20 
  -7  -1   3    1.27    0.21 
  -7   1   3    1.33    0.21 
   7   1  -3    1.32    0.20 
  -7   1   3    1.22    0.20 
   7   1  -3    1.21    0.21 
  -5  -1   3   63.08    8.51 
  -5  -1   3   63.83    8.51 
   5   1  -3   59.75    8.51 
  -3  -1   3   72.08    9.72 
  -3  -1   3   67.68    9.72 
   3   1  -3   70.60    9.72 
   3   1  -3   73.95    9.72 
  -1  -1   3    5.27    0.88 
  -1  -1   3    6.23    0.89 
   1   1  -3    5.36    0.88 
   1   1  -3    6.25    0.89 
  -1  -1  -3   95.51   13.73 
   1  -1   3  103.13   13.73 
   1  -1   3   95.97   13.73 
  -1  -1  -3  105.44   13.73 
  -1   1  -3   97.47   13.73 
  -1   1  -3   99.71   13.73 
   1   1   3  100.48   13.73 
   1   1   3  104.93   13.73 
  -3  -1  -3    4.21    0.62 
  -3  -1  -3    4.01    0.60 
   3  -1   3    4.33    0.61 
   3  -1   3    4.67    0.61 
  -3   1  -3    4.19    0.61 
   3   1   3    4.18    0.61 
   3   1   3    4.47    0.61 
  -3   1  -3    4.53    0.61 
   5  -1   3    1.61    0.23 
   5  -1   3    1.74    0.24 
  -5  -1  -3    1.52    0.23 
  -5  -1  -3    1.39    0.24 
  -5   1  -3    1.72    0.24 
   5   1   3    1.58    0.24 
   5   1   3    1.19    0.23 
  -5   1  -3    1.35    0.23 
   7  -1   3    8.63    1.17 
  -7  -1  -3    7.74    1.17 
   7  -1   3    8.62    1.17 
  -7  -1  -3    9.20    1.18 
  -7   1  -3    8.20    1.17 
   7   1   3    8.76    1.18 
  -7   1  -3    8.66    1.18 
   7   1   3    8.27    1.17 
   9  -1   3    0.80    0.17 
  -9  -1  -3    0.67    0.17 
  -9  -1  -3    0.66    0.14 
   9  -1   3    0.98    0.14 
   9   1   3    0.65    0.16 
  -9   1  -3    0.84    0.17 
   9   1   3    0.80    0.15 
  -9   1  -3    0.83    0.14 
  11  -1   3   22.85    3.00 
  11  -1   3   21.48    3.00 
 -11  -1  -3   21.62    3.00 
 -11  -1  -3   20.77    3.00 
 -11   1  -3   20.48    3.00 
  11   1   3   21.81    3.00 
  11   1   3   22.51    3.00 
 -11   1  -3   23.55    3.00 
  13  -1   3   10.01    1.37 
  13  -1   3   11.12    1.38 
 -13  -1  -3    9.27    1.38 
  13   1   3   10.35    1.38 
 -13   1  -3    8.49    1.37 
 -13   1  -3   11.14    1.38 
 -15  -1  -3    0.03    0.09 
  15  -1   3    0.19    0.11 
 -15  -1  -3    0.20    0.13 
  15   1   3    0.21    0.13 
 -15   1  -3    0.16    0.10 
  15   1   3   -0.01    0.10 
  17  -1   3    7.13    1.02 
 -17  -1  -3    6.86    1.01 
  17  -1   3    8.06    1.01 
 -17  -1  -3    7.09    1.02 
 -17   1  -3    7.68    1.02 
  17   1   3    7.39    1.02 
 -17   1  -3    6.85    1.01 
  17   1   3    7.13    1.01 
  19  -1   3    0.72    0.16 
 -19  -1  -3    0.33    0.13 
  19  -1   3    0.80    0.17 
 -19  -1  -3    0.43    0.16 
 -19   1  -3    0.44    0.14 
  19   1   3    0.64    0.17 
  19   1   3    0.27    0.15 
 -19   1  -3    0.55    0.17 
 -21  -1  -3    0.34    0.16 
  21  -1   3    0.48    0.16 
  21  -1   3    0.36    0.17 
 -21   1  -3    0.42    0.16 
 -21   1  -3    0.39    0.15 
  21   1   3    0.33    0.16 
  21   1   3    0.30    0.15 
  23  -1   3    0.88    0.21 
  23  -1   3    0.61    0.20 
  23   1   3    0.93    0.23 
 -23   1  -3    0.81    0.21 
 -23   1  -3    1.08    0.22 
  25  -1   3    0.18    0.17 
  25  -1   3    0.09    0.18 
 -25   1  -3    0.27    0.17 
 -25   1  -3   -0.03    0.17 
  27  -1   3    5.59    0.68 
  27  -1   3    3.33    0.66 
 -27   1  -3    4.28    0.67 
 -27   1  -3    6.27    0.69 
  29  -1   3    1.53    0.39 
 -29  -1  -3    1.12    0.35 
 -29   1  -3    1.25    0.32 
  31  -1   3    2.10    0.37 
 -31   1  -3    1.97    0.38 
  31   1   3    1.63    0.39 
  33  -1   3    1.25    0.32 
 -33  -1  -3    1.14    0.33 
  33   1   3    1.50    0.35 
 -33   1  -3    1.01    0.31 
  36  -2  -3    0.17    0.23 
 -36   2   3   -0.03    0.24 
  34  -2  -3    0.07    0.22 
 -34   2   3   -0.18    0.21 
 -32  -2   3    0.25    0.22 
  32   2  -3   -0.48    0.22 
  30  -2  -3    0.37    0.17 
  30  -2  -3    0.38    0.18 
 -30   2   3   -0.09    0.20 
 -30   2   3    0.16    0.19 
  28  -2  -3    0.12    0.16 
  28  -2  -3    0.01    0.15 
 -28  -2   3    0.05    0.16 
 -28  -2   3   -0.16    0.17 
  28   2  -3    0.11    0.16 
 -28   2   3    0.10    0.18 
 -28   2   3    0.14    0.17 
  28   2  -3    0.33    0.19 
 -26  -2   3    0.37    0.15 
  26  -2  -3    0.34    0.15 
  26  -2  -3    0.29    0.16 
 -26  -2   3    0.23    0.18 
  26   2  -3    0.20    0.18 
 -26   2   3    0.54    0.18 
 -26   2   3    0.24    0.17 
 -24  -2   3    0.32    0.17 
 -24  -2   3    0.21    0.13 
  24  -2  -3    0.15    0.14 
  24  -2  -3    0.14    0.13 
 -24   2   3    0.20    0.15 
  24   2  -3    0.16    0.16 
  24   2  -3    0.16    0.14 
 -22  -2   3   -0.22    0.11 
 -22  -2   3   -0.02    0.16 
  22  -2  -3    0.07    0.13 
  22  -2  -3   -0.21    0.12 
  22   2  -3    0.06    0.14 
 -22   2   3   -0.01    0.14 
 -22   2   3    0.25    0.15 
  22   2  -3    0.25    0.14 
  20  -2  -3    0.50    0.13 
 -20  -2   3    0.46    0.13 
  20  -2  -3    0.47    0.14 
 -20  -2   3    0.38    0.16 
 -20   2   3    0.35    0.15 
  20   2  -3    0.58    0.15 
 -20   2   3    0.30    0.13 
  20   2  -3    0.31    0.14 
 -18  -2   3    3.47    0.45 
 -18  -2   3    3.41    0.46 
  18   2  -3    2.82    0.45 
  18   2  -3    2.77    0.45 
  16  -2  -3    0.42    0.13 
  16  -2  -3    0.39    0.10 
 -16   2   3    0.22    0.11 
 -16   2   3    0.11    0.14 
 -14  -2   3    1.36    0.21 
  14  -2  -3    1.62    0.22 
  14  -2  -3    1.40    0.21 
 -14  -2   3    1.23    0.24 
 -14   2   3    1.01    0.21 
 -14   2   3    1.57    0.23 
  14   2  -3    1.35    0.23 
  14   2  -3    1.22    0.22 
 -12  -2   3    8.38    1.08 
  12  -2  -3    7.31    1.06 
  12  -2  -3    7.58    1.07 
 -12  -2   3    7.76    1.07 
 -12   2   3    7.38    1.07 
 -12   2   3    7.89    1.07 
  12   2  -3    8.04    1.07 
  12   2  -3    7.72    1.07 
 -10  -2   3    4.18    0.58 
  10  -2  -3    3.82    0.57 
 -10  -2   3    4.91    0.60 
  10   2  -3    4.51    0.59 
  10   2  -3    4.07    0.58 
 -10   2   3    3.84    0.58 
  -8  -2   3    2.10    0.28 
  -8  -2   3    1.79    0.30 
   8   2  -3    2.20    0.30 
   8   2  -3    1.57    0.29 
  -6  -2   3   41.20    5.21 
  -6  -2   3   34.95    5.20 
   6   2  -3   38.36    5.21 
   6   2  -3   37.86    5.21 
  -4  -2   3   35.63    4.85 
  -4  -2   3   34.57    4.85 
   4   2  -3   36.20    4.85 
   4   2  -3   35.01    4.85 
  -2  -2   3    4.01    0.58 
   2  -2   3   39.63    5.38 
  -2   2  -3   38.99    5.38 
  -4  -2  -3    1.41    0.23 
   4  -2   3    1.36    0.24 
   4  -2   3    1.71    0.23 
  -4   2  -3    1.43    0.24 
  -4   2  -3    1.91    0.24 
   4   2   3    1.50    0.24 
   4   2   3    1.58    0.24 
   6  -2   3    0.66    0.11 
   6  -2   3    0.47    0.13 
  -6  -2  -3    0.28    0.13 
  -6  -2  -3    0.26    0.09 
   6   2   3    0.54    0.13 
   6   2   3    0.67    0.13 
  -6   2  -3    0.39    0.11 
  -6   2  -3    0.51    0.14 
  -8  -2  -3    1.52    0.32 
  -8  -2  -3    1.99    0.35 
   8  -2   3    2.49    0.34 
   8  -2   3    2.88    0.34 
   8   2   3    2.70    0.35 
  -8   2  -3    3.32    0.35 
  -8   2  -3    2.48    0.34 
   8   2   3    2.29    0.34 
  10  -2   3    0.12    0.12 
 -10  -2  -3    0.21    0.13 
  10  -2   3    0.24    0.09 
 -10  -2  -3    0.16    0.08 
 -10   2  -3    0.09    0.13 
 -10   2  -3    0.15    0.11 
  10   2   3    0.01    0.12 
  10   2   3    0.08    0.10 
 -12  -2  -3    0.17    0.12 
 -12  -2  -3    0.12    0.09 
  12  -2   3    0.28    0.13 
  12  -2   3    0.13    0.10 
  12   2   3    0.25    0.11 
 -12   2  -3    0.20    0.14 
  12   2   3    0.01    0.13 
 -12   2  -3    0.02    0.12 
  16  -2   3   -0.07    0.12 
  16  -2   3    0.32    0.15 
 -16  -2  -3    0.10    0.11 
 -16  -2  -3    0.25    0.15 
  16   2   3    0.21    0.14 
  16   2   3    0.13    0.13 
 -16   2  -3    0.16    0.15 
 -16   2  -3    0.29    0.13 
  18  -2   3    0.25    0.14 
  18  -2   3    0.05    0.13 
 -18  -2  -3    0.32    0.12 
 -18  -2  -3    0.34    0.15 
  18   2   3    0.46    0.15 
  18   2   3    0.28    0.15 
 -18   2  -3    0.26    0.15 
 -18   2  -3    0.35    0.15 
 -20  -2  -3    0.94    0.18 
 -20  -2  -3    0.83    0.21 
  20  -2   3    0.84    0.19 
  20  -2   3    0.83    0.21 
  20   2   3    1.18    0.21 
 -20   2  -3    0.92    0.21 
  20   2   3    0.78    0.21 
 -20   2  -3    1.06    0.21 
 -22  -2  -3    0.08    0.13 
 -22  -2  -3    0.17    0.13 
  22  -2   3   -0.12    0.15 
  22  -2   3    0.05    0.16 
 -22   2  -3   -0.01    0.15 
 -22   2  -3   -0.11    0.15 
  22   2   3   -0.33    0.16 
  22   2   3   -0.11    0.13 
 -24  -2  -3    0.23    0.15 
 -24  -2  -3    0.34    0.16 
  24  -2   3    0.16    0.17 
  24  -2   3    0.70    0.18 
 -24   2  -3    0.06    0.17 
 -24   2  -3    0.48    0.18 
  24   2   3    0.45    0.19 
  24   2   3   -0.02    0.15 
  26  -2   3    0.31    0.20 
  26  -2   3    0.54    0.18 
 -26  -2  -3    0.19    0.17 
 -26  -2  -3    0.61    0.19 
  26   2   3    0.40    0.21 
 -26   2  -3    0.40    0.18 
  26   2   3    0.04    0.16 
 -26   2  -3    0.42    0.21 
  30  -2   3    0.13    0.21 
 -30  -2  -3    0.24    0.25 
 -30   2  -3    0.21    0.27 
  30   2   3    0.05    0.26 
 -32  -2  -3    0.00    0.26 
  32  -2   3    0.04    0.22 
 -32   2  -3    0.06    0.26 
  32   2   3    0.57    0.30 
 -35  -3   3    1.13    0.30 
  35  -3  -3    1.01    0.27 
 -35   3   3    1.43    0.32 
  35   3  -3    1.27    0.34 
 -33  -3   3    0.22    0.22 
  33  -3  -3    0.50    0.29 
  33   3  -3    0.61    0.26 
 -33   3   3    0.07    0.24 
  31  -3  -3    3.58    0.44 
  31  -3  -3    2.22    0.42 
 -31  -3   3    2.80    0.44 
  31   3  -3    3.22    0.46 
 -31   3   3    2.11    0.43 
 -31   3   3    2.68    0.44 
 -29  -3   3    1.97    0.34 
  29  -3  -3    1.97    0.34 
  29  -3  -3    1.62    0.33 
 -29   3   3    2.61    0.37 
  29   3  -3    2.45    0.37 
 -29   3   3    1.87    0.35 
  27  -3  -3    0.19    0.15 
  27  -3  -3    0.07    0.16 
 -27  -3   3   -0.12    0.18 
 -27  -3   3   -0.09    0.14 
 -27   3   3    0.28    0.16 
  27   3  -3    0.54    0.20 
 -27   3   3    0.20    0.18 
  27   3  -3    0.05    0.16 
  25  -3  -3    5.50    0.77 
 -25  -3   3    5.61    0.77 
 -25  -3   3    4.57    0.78 
  25  -3  -3    5.30    0.77 
 -25   3   3    5.30    0.78 
  25   3  -3    5.57    0.78 
 -25   3   3    5.43    0.78 
  25   3  -3    6.12    0.79 
 -23  -3   3    4.57    0.68 
  23  -3  -3    4.54    0.67 
  23  -3  -3    4.99    0.67 
 -23  -3   3    5.06    0.67 
 -23   3   3    4.91    0.68 
  23   3  -3    5.07    0.68 
 -23   3   3    5.01    0.68 
  23   3  -3    3.58    0.66 
 -21  -3   3    0.76    0.15 
  21  -3  -3    0.56    0.16 
  21  -3  -3    0.59    0.15 
 -21  -3   3    0.85    0.19 
 -21   3   3    0.83    0.17 
  21   3  -3    0.60    0.17 
 -21   3   3    0.63    0.17 
  21   3  -3    0.66    0.18 
 -19  -3   3   14.64    1.89 
  19  -3  -3   12.43    1.91 
  19   3  -3   14.49    1.90 
 -19   3   3   12.27    1.89 
  19   3  -3   14.37    1.89 
  17  -3  -3    0.72    0.16 
 -17  -3   3    0.88    0.20 
  17  -3  -3    1.03    0.16 
 -17  -3   3    0.78    0.15 
 -17   3   3    0.60    0.16 
  17   3  -3    0.77    0.17 
  17   3  -3    0.70    0.18 
 -17   3   3    0.84    0.17 
  15  -3  -3    3.65    0.34 
 -15  -3   3    2.19    0.34 
 -15   3   3    2.24    0.33 
  15   3  -3    2.30    0.34 
 -15   3   3    1.45    0.31 
 -13  -3   3   16.99    2.59 
 -13  -3   3   22.00    2.60 
  13   3  -3   18.83    2.59 
  13   3  -3   18.50    2.59 
 -11  -3   3    9.76    1.28 
 -11  -3   3    9.27    1.27 
  11   3  -3    9.26    1.28 
  11   3  -3    8.71    1.28 
  -9  -3   3    2.17    0.29 
  -9  -3   3    1.71    0.27 
   9   3  -3    1.58    0.28 
   9   3  -3    1.98    0.29 
  -7  -3   3   -0.07    0.13 
  -7  -3   3    0.10    0.09 
   7   3  -3    0.12    0.11 
   7   3  -3    0.27    0.13 
  -7  -3  -3    2.39    0.40 
  -7  -3  -3    3.12    0.42 
   7  -3   3    2.58    0.41 
   7   3   3    2.86    0.41 
   7   3   3    3.88    0.42 
  -9  -3  -3   24.50    3.19 
   9  -3   3   23.25    3.19 
  -9  -3  -3   22.24    3.18 
   9  -3   3   23.85    3.19 
   9   3   3   22.40    3.19 
  -9   3  -3   21.40    3.19 
   9   3   3   24.10    3.19 
  -9   3  -3   24.33    3.19 
 -11  -3  -3   34.80    4.85 
  11  -3   3   36.35    4.85 
  11  -3   3   35.19    4.85 
 -11  -3  -3   35.39    4.86 
  11   3   3   34.30    4.85 
 -11   3  -3   34.52    4.85 
  11   3   3   37.80    4.86 
 -11   3  -3   35.18    4.85 
  13  -3   3    0.81    0.17 
  13  -3   3    0.76    0.17 
 -13   3  -3    0.92    0.19 
 -15  -3  -3   11.00    1.49 
  15  -3   3   12.04    1.49 
 -15  -3  -3   10.23    1.48 
 -15   3  -3   10.28    1.48 
  15   3   3    9.93    1.49 
  15   3   3   11.04    1.49 
 -17  -3  -3   11.69    1.71 
  17  -3   3   13.12    1.71 
 -17  -3  -3   12.76    1.71 
  17  -3   3   12.57    1.71 
 -17   3  -3   12.17    1.71 
 -17   3  -3   12.45    1.71 
  17   3   3   12.16    1.71 
  17   3   3   12.10    1.71 
 -19  -3  -3    0.85    0.20 
  19  -3   3    1.49    0.22 
  19  -3   3    0.89    0.21 
 -19  -3  -3    1.14    0.22 
 -19   3  -3    1.18    0.22 
  19   3   3    0.85    0.21 
 -19   3  -3    1.41    0.23 
  19   3   3    1.34    0.24 
  21  -3   3    5.01    0.72 
  21  -3   3    4.80    0.72 
 -21  -3  -3    5.30    0.72 
 -21  -3  -3    4.12    0.72 
 -21   3  -3    5.60    0.73 
  21   3   3    5.61    0.73 
  21   3   3    4.84    0.72 
 -21   3  -3    5.16    0.72 
  23  -3   3    1.73    0.28 
 -23  -3  -3    1.38    0.27 
 -23  -3  -3    1.52    0.26 
  23  -3   3    1.13    0.27 
 -23   3  -3    1.60    0.28 
  23   3   3    1.10    0.26 
  23   3   3    1.81    0.30 
 -23   3  -3    2.10    0.30 
  25  -3   3    0.07    0.17 
  25  -3   3    0.12    0.16 
 -25  -3  -3   -0.10    0.14 
 -25  -3  -3    0.40    0.17 
  25   3   3    0.09    0.16 
 -25   3  -3    0.13    0.19 
 -25   3  -3   -0.25    0.16 
  25   3   3   -0.11    0.21 
  27  -3   3    4.44    0.75 
  27  -3   3    5.66    0.76 
 -27   3  -3    4.86    0.76 
 -27   3  -3    6.13    0.77 
 -29  -3  -3    0.54    0.22 
  29   3   3    0.91    0.31 
  31  -3   3    0.67    0.23 
  31   3   3    0.01    0.28 
 -31   3  -3    0.51    0.28 
  33  -3   3    1.12    0.32 
  33   3   3    0.97    0.34 
 -33   3  -3    1.25    0.32 
 -34  -4   3    0.22    0.21 
  34  -4  -3    0.37    0.19 
  34   4  -3    0.32    0.27 
 -34   4   3   -0.04    0.24 
 -32  -4   3    0.09    0.19 
  32   4  -3    0.02    0.25 
  30  -4  -3   -0.02    0.16 
  30  -4  -3    0.18    0.17 
 -30   4   3    0.15    0.18 
 -30   4   3    0.20    0.22 
  28  -4  -3   -0.23    0.15 
 -28  -4   3    0.10    0.15 
  28  -4  -3    0.00    0.15 
 -28  -4   3    0.13    0.19 
  28   4  -3   -0.13    0.16 
 -28   4   3   -0.02    0.18 
 -28   4   3    0.03    0.17 
  28   4  -3   -0.23    0.20 
 -26  -4   3    0.09    0.19 
 -26  -4   3    0.64    0.14 
  26  -4  -3   -0.05    0.14 
  26  -4  -3    0.09    0.14 
  26   4  -3   -0.05    0.21 
 -26   4   3    0.01    0.17 
  26   4  -3    0.42    0.16 
 -26   4   3   -0.06    0.16 
  24  -4  -3    0.30    0.15 
 -24  -4   3    0.26    0.13 
 -24  -4   3    0.32    0.18 
  24  -4  -3    0.11    0.14 
 -24   4   3    0.45    0.16 
 -24   4   3    0.53    0.17 
  24   4  -3    0.02    0.18 
  24   4  -3    0.28    0.15 
  22  -4  -3    0.70    0.17 
 -22  -4   3    1.00    0.17 
 -22  -4   3    0.80    0.21 
  22  -4  -3    0.61    0.17 
  22   4  -3    0.96    0.20 
  22   4  -3    0.42    0.18 
 -22   4   3    0.78    0.18 
 -22   4   3    0.79    0.18 
 -20  -4   3    5.73    0.78 
  20  -4  -3    5.38    0.78 
  20  -4  -3    5.35    0.78 
 -20  -4   3    5.07    0.80 
  20   4  -3    5.84    0.80 
 -20   4   3    5.84    0.79 
 -20   4   3    5.78    0.79 
  20   4  -3    5.46    0.79 
 -18  -4   3    1.91    0.32 
 -18  -4   3    2.03    0.29 
  18   4  -3    1.87    0.30 
  18   4  -3    1.70    0.31 
 -16  -4   3    2.23    0.33 
  16   4  -3    2.22    0.34 
 -14  -4   3    0.02    0.08 
 -14  -4   3    0.04    0.14 
  14   4  -3    0.09    0.13 
  14   4  -3   -0.05    0.12 
 -12  -4   3    4.11    0.64 
 -12  -4   3    4.97    0.63 
  12   4  -3    4.09    0.64 
  12   4  -3    4.63    0.64 
 -10  -4   3    0.86    0.21 
 -10  -4   3    1.03    0.17 
  10   4  -3    1.03    0.19 
  10   4  -3    1.14    0.20 
 -10  -4  -3    1.91    0.28 
 -10  -4  -3    1.52    0.29 
 -10   4  -3    2.01    0.29 
  10   4   3    1.75    0.30 
  10   4   3    2.24    0.30 
  12  -4   3    0.93    0.17 
  12  -4   3    1.11    0.17 
 -12  -4  -3    0.82    0.17 
 -12  -4  -3    1.01    0.18 
  12   4   3    0.75    0.17 
  12   4   3    1.03    0.21 
 -12   4  -3    0.82    0.18 
 -12   4  -3    0.73    0.17 
 -14  -4  -3    5.95    0.91 
 -14  -4  -3    6.66    0.90 
  14   4   3    6.53    0.91 
  14   4   3    6.54    0.90 
 -16  -4  -3    3.43    0.50 
  16  -4   3    3.93    0.49 
  16  -4   3    2.97    0.49 
 -16  -4  -3    3.27    0.48 
 -16   4  -3    4.31    0.50 
  16   4   3    3.67    0.50 
  16   4   3    2.31    0.48 
 -16   4  -3    3.49    0.49 
  18  -4   3    1.51    0.22 
 -18  -4  -3    0.97    0.23 
  18  -4   3    1.07    0.22 
 -18  -4  -3    1.16    0.21 
  18   4   3    1.20    0.22 
  18   4   3    1.08    0.24 
 -18   4  -3    1.42    0.23 
 -18   4  -3    0.85    0.22 
 -20  -4  -3    0.75    0.18 
 -20  -4  -3    0.62    0.20 
  20  -4   3    0.87    0.19 
  20  -4   3    0.54    0.19 
 -20   4  -3    1.07    0.21 
 -20   4  -3    0.87    0.19 
  20   4   3    0.64    0.19 
  20   4   3    1.07    0.22 
  22  -4   3    0.55    0.19 
  22  -4   3    0.93    0.20 
 -22  -4  -3    0.88    0.18 
 -22  -4  -3    0.77    0.21 
  22   4   3    0.70    0.22 
 -22   4  -3    1.24    0.22 
  22   4   3    0.33    0.18 
 -22   4  -3    0.49    0.19 
 -24  -4  -3    0.28    0.18 
 -24  -4  -3    0.24    0.16 
  24  -4   3    0.08    0.17 
  24  -4   3    0.29    0.18 
 -24   4  -3    0.17    0.17 
  24   4   3    0.34    0.22 
 -24   4  -3    0.17    0.19 
  24   4   3    0.20    0.16 
  26  -4   3    0.15    0.19 
  26  -4   3    0.13    0.18 
 -26   4  -3    0.23    0.19 
 -26   4  -3    0.38    0.21 
  26   4   3    0.47    0.25 
 -28  -4  -3    0.14    0.19 
  28  -4   3   -0.07    0.19 
  28   4   3    0.00    0.29 
 -28   4  -3    0.34    0.27 
 -30  -4  -3    0.31    0.19 
  30  -4   3    0.53    0.20 
  30   4   3    0.16    0.28 
 -30   4  -3    0.03    0.24 
  32  -4   3    0.20    0.23 
 -32   4  -3    0.21    0.28 
  32   4   3   -0.08    0.28 
 -33  -5   3    0.21    0.19 
  33   5  -3    0.39    0.28 
 -31  -5   3    1.77    0.33 
  31   5  -3    2.23    0.38 
 -31   5   3    1.39    0.33 
 -31   5   3    2.12    0.35 
  27  -5  -3    0.40    0.19 
 -27  -5   3    0.49    0.16 
  27  -5  -3    0.57    0.16 
 -27  -5   3    0.53    0.21 
  27   5  -3    0.09    0.18 
  27   5  -3    0.20    0.23 
  25  -5  -3    3.76    0.47 
 -25  -5   3    2.61    0.48 
 -25  -5   3    3.65    0.47 
  25  -5  -3    3.30    0.47 
  25   5  -3    2.57    0.47 
 -25   5   3    2.55    0.47 
  25   5  -3    2.99    0.49 
 -25   5   3    3.66    0.48 
  23  -5  -3    6.80    0.93 
  23  -5  -3    6.30    0.93 
 -23  -5   3    6.26    0.94 
 -23  -5   3    7.05    0.93 
  23   5  -3    6.77    0.95 
 -23   5   3    7.15    0.94 
 -23   5   3    6.45    0.93 
  23   5  -3    5.99    0.93 
 -21  -5   3    0.43    0.18 
 -21  -5   3    0.37    0.13 
  21   5  -3    0.41    0.18 
  21   5  -3    0.23    0.15 
 -19  -5   3    7.93    1.10 
 -19  -5   3    7.68    1.09 
  19   5  -3    7.64    1.10 
  19   5  -3    8.01    1.09 
 -17  -5   3    2.04    0.30 
 -17  -5   3    2.18    0.33 
  17   5  -3    2.05    0.31 
  17   5  -3    1.66    0.32 
 -13  -5   3    8.07    1.07 
 -13  -5   3    7.71    1.08 
  13   5  -3    7.61    1.08 
  13   5  -3    7.39    1.08 
 -11  -5   3    0.90    0.19 
  11   5  -3    0.83    0.17 
  11   5  -3    0.81    0.18 
  11   5   3    3.06    0.42 
  11   5   3    2.57    0.41 
 -15  -5  -3    1.22    0.25 
 -15  -5  -3    1.34    0.23 
  15   5   3    1.67    0.27 
 -15   5  -3    1.44    0.25 
  15   5   3    1.40    0.24 
 -17  -5  -3    1.20    0.22 
 -17  -5  -3    0.97    0.19 
  17  -5   3    0.90    0.20 
  17  -5   3    1.05    0.20 
  17   5   3    1.15    0.24 
  17   5   3    1.20    0.21 
 -17   5  -3    0.84    0.20 
 -17   5  -3    1.06    0.22 
 -19  -5  -3    0.17    0.13 
  19  -5   3    0.59    0.15 
  19  -5   3    0.31    0.15 
 -19  -5  -3    0.50    0.18 
  19   5   3    0.27    0.15 
 -19   5  -3    0.30    0.14 
  19   5   3    0.13    0.19 
 -19   5  -3    0.25    0.17 
 -21  -5  -3    1.74    0.30 
 -21  -5  -3    1.79    0.29 
  21  -5   3    2.01    0.30 
  21   5   3    1.63    0.32 
 -21   5  -3    1.42    0.29 
  21   5   3    1.63    0.30 
 -21   5  -3    1.89    0.30 
  23  -5   3    0.35    0.17 
 -23  -5  -3    0.04    0.18 
  23  -5   3    0.21    0.17 
 -23  -5  -3    0.52    0.17 
  23   5   3    0.75    0.24 
 -23   5  -3    0.64    0.21 
 -23   5  -3    0.30    0.17 
  23   5   3    0.38    0.17 
 -25  -5  -3    0.46    0.20 
  25  -5   3    0.12    0.17 
  25  -5   3    0.10    0.17 
 -25  -5  -3    0.32    0.19 
  25   5   3    0.27    0.26 
  25   5   3    0.23    0.17 
 -25   5  -3   -0.03    0.18 
 -25   5  -3    0.47    0.22 
  27  -5   3    1.77    0.28 
  27  -5   3    1.11    0.28 
 -27   5  -3    1.29    0.28 
 -27   5  -3    1.58    0.31 
 -29  -5  -3    1.32    0.27 
  29   5   3    0.94    0.33 
  31  -5   3    0.49    0.24 
 -31  -5  -3    0.69    0.22 
  31   5   3    0.20    0.30 
  32  -6  -3    0.30    0.17 
 -32   6   3   -0.40    0.23 
  32   6  -3   -0.09    0.26 
  30  -6  -3    0.26    0.19 
  30  -6  -3   -0.10    0.16 
 -30   6   3    0.23    0.22 
 -30   6   3    0.14    0.21 
  30   6  -3    0.10    0.25 
  28  -6  -3    0.32    0.19 
  28  -6  -3   -0.12    0.15 
 -28   6   3    0.40    0.21 
 -28   6   3    0.42    0.21 
 -26  -6   3    0.11    0.21 
  26  -6  -3    0.18    0.15 
  26  -6  -3    0.02    0.15 
 -26  -6   3    0.21    0.16 
 -26   6   3   -0.03    0.18 
  26   6  -3    0.19    0.17 
  26   6  -3    0.49    0.22 
 -26   6   3    0.52    0.20 
 -24  -6   3   -0.31    0.12 
 -24  -6   3   -0.07    0.20 
  24   6  -3    0.26    0.21 
  24   6  -3    0.14    0.16 
 -22  -6   3    0.25    0.18 
 -22  -6   3    0.06    0.13 
  22   6  -3    0.30    0.20 
  22   6  -3   -0.11    0.15 
 -20  -6   3    0.75    0.20 
 -20  -6   3    0.68    0.15 
  20   6  -3    0.40    0.17 
  20   6  -3    0.74    0.20 
 -18  -6   3    0.22    0.16 
 -18  -6   3    0.16    0.12 
  18   6  -3    0.52    0.17 
  18   6  -3    0.25    0.14 
 -16  -6   3    5.79    0.87 
 -16  -6   3    6.57    0.85 
  16   6  -3    5.88    0.86 
  16   6  -3    5.87    0.86 
 -14  -6  -3    1.62    0.24 
 -14  -6  -3    1.32    0.26 
  14   6   3    1.16    0.25 
  14   6   3    1.67    0.27 
 -16  -6  -3    0.35    0.13 
 -16  -6  -3    0.31    0.16 
  16   6   3    0.48    0.19 
  16   6   3    0.24    0.15 
 -18  -6  -3    0.44    0.14 
  18  -6   3    0.90    0.16 
 -18  -6  -3    0.26    0.18 
  18   6   3    0.17    0.16 
 -18   6  -3    0.12    0.18 
  18   6   3    0.58    0.21 
 -20  -6  -3    0.96    0.26 
 -20  -6  -3    1.40    0.24 
  20   6   3    1.03    0.28 
  20   6   3    1.71    0.26 
 -22  -6  -3    0.11    0.15 
 -22  -6  -3   -0.14    0.18 
 -22   6  -3    0.43    0.19 
  22   6   3   -0.14    0.16 
  22   6   3    0.13    0.24 
  24  -6   3    0.58    0.20 
 -24  -6  -3    0.52    0.21 
 -24  -6  -3    0.63    0.19 
 -24   6  -3    0.59    0.21 
 -24   6  -3    0.57    0.22 
  24   6   3    0.06    0.26 
  24   6   3    0.56    0.19 
  26  -6   3   -0.05    0.18 
  26  -6   3   -0.11    0.16 
 -26   6  -3    0.13    0.17 
 -26   6  -3   -0.03    0.22 
 -28  -6  -3   -0.01    0.19 
 -28   6  -3    0.25    0.23 
  28   6   3    0.04    0.28 
  30  -6   3    0.43    0.21 
 -30  -6  -3    0.22    0.22 
  30   6   3    0.61    0.34 
 -30   6  -3    0.08    0.28 
 -31  -7   3    1.29    0.28 
  31  -7  -3    1.21    0.28 
  31  -7  -3    2.03    0.30 
 -31   7   3    0.78    0.27 
  31   7  -3    1.85    0.36 
 -31   7   3    1.64    0.33 
 -29  -7   3    0.10    0.17 
  29   7  -3   -0.14    0.25 
 -27  -7   3    0.53    0.18 
  27   7  -3    0.36    0.27 
 -25  -7   3    0.96    0.23 
 -25  -7   3    1.04    0.26 
  25   7  -3    1.42    0.28 
  25   7  -3    0.94    0.22 
 -23  -7   3    0.64    0.22 
 -23  -7   3    0.55    0.17 
  23   7  -3    0.74    0.23 
  23   7  -3    0.66    0.19 
 -21  -7   3    2.47    0.34 
 -21  -7   3    1.99    0.35 
  21   7  -3    2.11    0.36 
  21   7  -3    1.86    0.34 
 -19  -7   3    4.73    0.65 
 -19  -7   3    3.75    0.66 
  19   7  -3    4.83    0.66 
  19   7  -3    4.85    0.67 
 -17  -7   3    0.07    0.11 
 -17  -7   3    0.08    0.17 
  17   7  -3   -0.02    0.16 
  17   7  -3   -0.02    0.14 
 -15  -7   3   11.04    1.45 
  15   7  -3   10.10    1.46 
  15   7  -3   10.24    1.46 
  15   7   3    2.47    0.35 
  15   7   3    1.86    0.33 
 -17  -7  -3   11.03    1.57 
 -17  -7  -3   11.31    1.56 
  17   7   3   11.97    1.57 
  17   7   3   10.92    1.56 
 -19  -7  -3   -0.35    0.17 
 -19  -7  -3    0.18    0.14 
  19   7   3    0.62    0.22 
  19   7   3    0.23    0.16 
 -21  -7  -3    4.16    0.70 
 -21  -7  -3    5.23    0.70 
  21  -7   3    4.81    0.69 
 -21   7  -3    5.46    0.70 
  21   7   3    4.13    0.69 
  21   7   3    5.25    0.73 
  23  -7   3    2.75    0.39 
 -23  -7  -3    2.52    0.41 
  23  -7   3    2.00    0.38 
 -23  -7  -3    2.92    0.39 
 -23   7  -3    1.78    0.38 
  23   7   3    3.44    0.45 
  23   7   3    2.16    0.39 
  25  -7   3    0.11    0.17 
 -25  -7  -3   -0.03    0.16 
 -25   7  -3    0.09    0.21 
 -25   7  -3   -0.13    0.19 
  27  -7   3    2.38    0.35 
  27  -7   3    1.80    0.35 
 -27  -7  -3    2.13    0.37 
 -27   7  -3    1.41    0.35 
  27   7   3    2.72    0.42 
 -27   7  -3    2.55    0.39 
  24   8  -3    0.50    0.20 
  22   8  -3    2.01    0.34 
  22   8  -3    2.34    0.45 
  20   8  -3    1.07    0.26 
  20   8  -3    1.15    0.23 
  18   8  -3    0.42    0.19 
  16   8  -3    0.59    0.19 
 -18  -8  -3    6.17    0.82 
 -18  -8  -3    4.75    0.81 
  18   8   3    6.53    0.85 
 -20  -8  -3    0.63    0.20 
 -20  -8  -3    0.49    0.21 
  20   8   3    1.00    0.29 
  20   8   3    0.43    0.18 
 -22  -8  -3   -0.07    0.18 
 -22  -8  -3    0.22    0.20 
  22   8   3   -0.17    0.17 
  22   8   3    0.11    0.31 
 -24  -8  -3    0.27    0.17 
 -24  -8  -3    0.49    0.23 
  24   8   3    0.00    0.30 
  24   8   3    0.28    0.20 
  26   8   3    0.15    0.33 
 -25  -9   3    1.23    0.27 
 -25  -9   3    1.83    0.32 
  25   9  -3    0.81    0.28 
  25   9  -3    1.28    0.31 
 -23  -9   3    0.50    0.18 
 -23  -9   3    0.80    0.22 
  23   9  -3    0.60    0.25 
  23   9  -3    0.30    0.19 
 -21  -9   3    0.31    0.20 
 -21  -9   3   -0.05    0.16 
  21   9  -3   -0.05    0.16 
  21   9  -3   -0.10    0.20 
 -19  -9   3    3.75    0.52 
  19   9  -3    3.09    0.55 
 -17  -9   3    0.50    0.15 
  17   9  -3    0.30    0.19 
 -15  -9   3    5.12    0.70 
  15   9  -3    4.70    0.71 
 -13  -9   3    3.45    0.50 
 -21  -9  -3    0.30    0.16 
 -21  -9  -3    0.38    0.19 
  21   9   3    0.54    0.28 
 -23  -9  -3    0.00    0.17 
 -23  -9  -3    0.06    0.17 
  23   9   3    0.08    0.28 
  23   9   3    0.04    0.20 
 -24 -10   3    0.02    0.18 
 -24 -10   3    0.26    0.24 
  24  10  -3   -0.16    0.20 
  24  10  -3    0.01    0.26 
 -22 -10   3    0.13    0.16 
  22  10  -3    0.15    0.19 
  22  10  -3    0.15    0.25 
  18  10  -3   -0.18    0.21 
  14  10  -3    0.08    0.17 
 -12 -10   3   -0.03    0.13 
  12  10  -3   -0.01    0.17 
 -15 -11  -3    0.47    0.20 
 -36   0   4    1.04    0.28 
  36   0  -4    0.52    0.29 
  34   0  -4    0.93    0.25 
 -34   0   4    0.77    0.25 
 -30   0   4    1.99    0.35 
  30   0  -4    2.09    0.34 
  30   0  -4    2.04    0.33 
 -30   0   4    1.78    0.34 
 -28   0   4    1.92    0.37 
  28   0  -4    2.33    0.36 
 -28   0   4    2.52    0.37 
  28   0  -4    2.25    0.36 
  26   0  -4    0.61    0.18 
 -26   0   4    0.59    0.19 
  26   0  -4    0.60    0.18 
 -26   0   4    0.84    0.18 
  24   0  -4   10.11    1.39 
 -24   0   4   10.46    1.39 
  24   0  -4    9.91    1.39 
 -24   0   4    9.45    1.40 
  22   0  -4   12.42    1.73 
 -22   0   4   12.92    1.74 
 -22   0   4   12.68    1.73 
  22   0  -4   12.13    1.73 
  20   0  -4    2.92    0.50 
 -20   0   4    3.48    0.51 
  20   0  -4    3.97    0.50 
 -20   0   4    3.70    0.50 
 -16   0   4    3.04    0.42 
  16   0  -4    2.75    0.42 
 -16   0   4    3.01    0.43 
  16   0  -4    2.68    0.41 
 -14   0   4   22.12    2.86 
  14   0  -4   21.11    2.86 
 -14   0   4   19.47    2.86 
  14   0  -4   20.84    2.86 
  12   0  -4   39.10    5.28 
 -12   0   4   39.43    5.28 
  12   0  -4   37.84    5.28 
 -12   0   4   37.97    5.28 
  10   0  -4   68.76    9.28 
 -10   0   4   68.41    9.28 
  10   0  -4   67.43    9.28 
 -10   0   4   66.57    9.28 
  -8   0   4    4.06    0.52 
   8   0  -4    3.15    0.52 
   8   0  -4    3.95    0.52 
  -8   0   4    3.32    0.52 
   6   0  -4   87.01   12.07 
  -6   0   4   89.05   12.07 
  -6   0   4   88.29   12.07 
   4   0  -4    3.47    0.52 
   4   0  -4    3.84    0.53 
  -4   0   4    3.78    0.53 
  -2   0   4    2.68    0.37 
   2   0  -4    2.86    0.36 
  -2   0   4    2.18    0.36 
   2   0  -4    2.31    0.35 
   0   0  -4    2.46    0.42 
   0   0   4    2.42    0.42 
   0   0  -4    3.26    0.42 
   0   0   4    3.35    0.42 
   2   0   4   70.33    9.13 
   2   0   4   63.02    9.13 
 -12   0  -4    2.05    0.31 
 -12   0  -4    1.88    0.31 
 -14   0  -4   14.73    2.04 
  14   0   4   15.04    2.05 
  16   0   4    4.09    0.55 
  16   0   4    3.55    0.55 
 -16   0  -4    3.94    0.55 
 -16   0  -4    3.70    0.55 
 -18   0  -4   14.93    1.95 
  18   0   4   13.94    1.95 
 -18   0  -4   14.01    1.95 
  18   0   4   13.65    1.95 
  20   0   4   15.22    2.03 
  20   0   4   14.52    2.03 
 -20   0  -4   15.20    2.02 
 -20   0  -4   13.77    2.03 
 -22   0  -4    0.85    0.22 
  22   0   4    1.45    0.24 
 -22   0  -4    1.31    0.23 
  22   0   4    0.94    0.24 
  24   0   4    3.36    0.52 
 -24   0  -4    4.31    0.53 
 -24   0  -4    2.75    0.51 
  24   0   4    3.72    0.52 
 -26   0  -4    2.47    0.46 
  26   0   4    3.35    0.48 
  26   0   4    2.89    0.46 
 -26   0  -4    3.44    0.48 
  30   0   4    1.48    0.30 
 -30   0  -4    0.86    0.29 
 -32   0  -4    0.24    0.26 
  32   0   4    0.37    0.26 
 -37  -1   4    0.27    0.24 
  37  -1  -4    0.32    0.26 
  37   1  -4    0.56    0.27 
 -37   1   4    0.30    0.27 
  35  -1  -4   -0.03    0.20 
 -35  -1   4    0.19    0.23 
  35   1  -4   -0.08    0.23 
 -35   1   4   -0.14    0.24 
  33  -1  -4    0.52    0.21 
 -33  -1   4    0.42    0.22 
 -33   1   4    0.33    0.22 
  33   1  -4    0.45    0.24 
 -31   1   4    0.20    0.20 
 -29  -1   4    3.50    0.53 
 -29  -1   4    3.21    0.52 
  29  -1  -4    3.41    0.52 
 -29   1   4    3.25    0.52 
  29   1  -4    3.32    0.51 
  29   1  -4    3.76    0.53 
 -29   1   4    3.78    0.52 
  27  -1  -4    1.87    0.32 
  27  -1  -4    1.79    0.32 
 -27  -1   4    2.35    0.34 
 -27  -1   4    1.82    0.32 
  27   1  -4    1.68    0.32 
  27   1  -4    2.27    0.33 
 -27   1   4    1.89    0.32 
 -27   1   4    2.35    0.34 
 -25  -1   4    7.25    1.00 
  25  -1  -4    6.85    0.99 
  25  -1  -4    6.88    0.99 
 -25  -1   4    7.30    1.00 
  25   1  -4    6.80    1.00 
 -25   1   4    6.93    1.00 
 -25   1   4    7.74    1.00 
  25   1  -4    6.85    0.99 
 -23  -1   4    0.46    0.13 
 -23  -1   4    0.07    0.16 
  23  -1  -4   -0.03    0.12 
  23  -1  -4    0.04    0.13 
  23   1  -4    0.17    0.13 
 -23   1   4   -0.07    0.12 
 -23   1   4   -0.04    0.15 
  23   1  -4    0.10    0.14 
 -21  -1   4    0.62    0.17 
 -21  -1   4    0.48    0.14 
  21  -1  -4    0.87    0.16 
  21  -1  -4    0.51    0.15 
  21   1  -4    0.52    0.15 
 -21   1   4    0.70    0.16 
 -21   1   4    0.86    0.18 
  21   1  -4    0.65    0.16 
  19  -1  -4    6.39    0.82 
 -19  -1   4    6.66    0.82 
  19  -1  -4    5.42    0.82 
 -19  -1   4    5.77    0.83 
 -19   1   4    6.30    0.82 
  19   1  -4    4.32    0.83 
 -19   1   4    5.68    0.83 
  17  -1  -4    8.74    1.08 
  17  -1  -4    7.24    1.08 
 -17   1   4    9.00    1.09 
 -17   1   4    6.15    1.09 
  15  -1  -4    1.59    0.28 
  15  -1  -4    2.17    0.29 
 -15   1   4    1.79    0.28 
 -15   1   4    2.06    0.30 
  13  -1  -4   40.73    5.55 
  13  -1  -4   39.24    5.55 
 -13   1   4   41.87    5.55 
 -13   1   4   40.41    5.55 
  11  -1  -4    1.02    0.14 
  11  -1  -4    0.56    0.12 
 -11   1   4    0.29    0.15 
 -11   1   4    0.53    0.13 
   9  -1  -4   16.36    2.24 
   9  -1  -4   16.90    2.24 
  -9   1   4   16.32    2.24 
   9   1  -4   16.48    2.24 
  -9   1   4   16.14    2.24 
   9   1  -4   15.55    2.24 
  -7  -1   4   67.81    9.25 
  -7  -1   4   64.32    9.25 
   7  -1  -4   69.93    9.25 
   7  -1  -4   67.47    9.25 
  -7   1   4   66.10    9.25 
  -7   1   4   71.32    9.25 
   7   1  -4   68.88    9.25 
   7   1  -4   64.58    9.25 
  -5  -1   4  109.42   16.15 
  -5  -1   4  122.21   16.15 
   5   1  -4  117.80   16.15 
   5   1  -4  121.42   16.15 
  -5   1   4  119.51   16.15 
  -3  -1   4  116.25   15.50 
  -3  -1   4  108.30   15.50 
   3   1  -4  115.17   15.50 
   1  -1  -4  111.79   15.73 
  -1  -1   4  121.75   15.73 
  -1  -1   4  112.76   15.73 
  -1   1   4  117.20   15.73 
   1   1  -4  117.01   15.73 
  -1   1   4  109.30   15.73 
   1  -1   4  118.12   15.06 
   1  -1   4  103.39   15.06 
  -1  -1  -4  111.44   15.06 
  -1  -1  -4  108.94   15.06 
   1   1   4  108.71   15.06 
   1   1   4  109.18   15.06 
  -1   1  -4  113.23   15.06 
  -1   1  -4  107.70   15.06 
   3  -1   4   55.66    7.44 
  -3  -1  -4   55.27    7.44 
   3  -1   4   52.82    7.44 
  -3  -1  -4   54.92    7.43 
   3   1   4   53.70    7.44 
  -3   1  -4   55.94    7.44 
   3   1   4   53.34    7.44 
  -3   1  -4   52.75    7.44 
   5  -1   4   10.17    1.42 
   5  -1   4    9.96    1.42 
  -5  -1  -4   10.44    1.42 
  -5  -1  -4   10.42    1.41 
  -5   1  -4   10.48    1.42 
  -5   1  -4    9.53    1.42 
   5   1   4    9.70    1.42 
   5   1   4   11.61    1.42 
   7  -1   4    0.59    0.13 
  -7  -1  -4    0.50    0.15 
  -7  -1  -4    0.58    0.12 
   7  -1   4    0.84    0.16 
   7   1   4    0.58    0.13 
  -7   1  -4    0.66    0.17 
  -7   1  -4    0.55    0.12 
   7   1   4    0.51    0.15 
   9  -1   4   48.30    6.45 
  -9  -1  -4   46.56    6.45 
   9  -1   4   45.42    6.45 
  -9  -1  -4   48.62    6.45 
   9   1   4   48.85    6.45 
  -9   1  -4   46.76    6.45 
   9   1   4   45.91    6.45 
  -9   1  -4   46.77    6.45 
 -11  -1  -4    1.54    0.29 
  11  -1   4    2.51    0.32 
 -11  -1  -4    2.02    0.32 
  11  -1   4    2.23    0.31 
  11   1   4    1.81    0.30 
 -11   1  -4    1.83    0.32 
 -11   1  -4    2.40    0.31 
  11   1   4    2.56    0.33 
  15  -1   4    6.37    0.89 
  15  -1   4    6.62    0.89 
 -15  -1  -4    5.55    0.89 
 -15  -1  -4    6.27    0.88 
 -15   1  -4    6.08    0.89 
  15   1   4    6.66    0.89 
  15   1   4    5.89    0.89 
 -15   1  -4    7.13    0.89 
  17  -1   4    0.70    0.16 
  17  -1   4    0.54    0.18 
 -17  -1  -4    0.65    0.14 
 -17  -1  -4    0.64    0.18 
  17   1   4    0.82    0.17 
  17   1   4    0.59    0.17 
 -17   1  -4    0.61    0.16 
 -17   1  -4    0.36    0.18 
  19  -1   4    0.17    0.14 
  19  -1   4    0.18    0.15 
 -19  -1  -4    0.07    0.14 
 -19  -1  -4    0.17    0.12 
  19   1   4    0.27    0.16 
 -19   1  -4   -0.04    0.14 
 -19   1  -4   -0.07    0.14 
  19   1   4    0.25    0.16 
  21  -1   4    4.49    0.59 
  21  -1   4    4.27    0.59 
 -21  -1  -4    4.69    0.59 
 -21  -1  -4    3.20    0.59 
  21   1   4    4.21    0.60 
 -21   1  -4    4.25    0.59 
  21   1   4    3.84    0.59 
 -21   1  -4    3.33    0.59 
 -23  -1  -4    3.93    0.46 
  23  -1   4    3.19    0.43 
  23  -1   4    2.07    0.42 
 -23   1  -4    2.89    0.43 
  23   1   4    3.26    0.45 
  23   1   4    2.35    0.42 
 -23   1  -4    2.34    0.43 
  25  -1   4    2.59    0.37 
  25  -1   4    2.06    0.36 
 -25   1  -4    1.78    0.36 
 -25   1  -4    2.43    0.37 
  29  -1   4    0.37    0.26 
 -29   1  -4    0.49    0.25 
  31  -1   4   -0.09    0.23 
 -31   1  -4   -0.03    0.25 
  33  -1   4   -0.02    0.26 
 -33  -1  -4    0.10    0.30 
 -33   1  -4   -0.05    0.26 
  33   1   4   -0.10    0.28 
 -36   2   4    0.62    0.28 
  34  -2  -4    1.06    0.24 
 -34   2   4    0.65    0.26 
 -30  -2   4    0.75    0.26 
  30  -2  -4    1.69    0.26 
  30  -2  -4    1.13    0.25 
  30   2  -4    1.43    0.28 
 -30   2   4    1.55    0.26 
 -30   2   4    1.07    0.27 
  28  -2  -4    3.60    0.56 
  28  -2  -4    4.72    0.58 
 -28  -2   4    3.05    0.57 
 -28  -2   4    4.12    0.57 
 -28   2   4    3.59    0.57 
  28   2  -4    3.77    0.57 
 -28   2   4    3.66    0.57 
  28   2  -4    4.89    0.59 
  26  -2  -4    4.93    0.72 
  26  -2  -4    4.82    0.71 
 -26  -2   4    5.39    0.72 
 -26  -2   4    4.60    0.72 
  26   2  -4    5.32    0.73 
 -26   2   4    4.61    0.72 
  26   2  -4    4.96    0.72 
 -26   2   4    5.34    0.73 
 -24  -2   4    1.53    0.24 
  24  -2  -4    0.96    0.21 
 -24  -2   4    0.99    0.21 
  24  -2  -4    1.01    0.20 
  24   2  -4    1.10    0.21 
 -24   2   4    1.30    0.23 
 -24   2   4    1.11    0.21 
  24   2  -4    0.94    0.22 
  22  -2  -4   16.39    2.24 
 -22  -2   4   16.94    2.25 
  22  -2  -4   16.91    2.25 
 -22  -2   4   15.01    2.25 
  22   2  -4   15.68    2.25 
 -22   2   4   15.97    2.25 
 -22   2   4   16.57    2.25 
  22   2  -4   16.84    2.25 
 -20  -2   4    3.58    0.47 
  20  -2  -4    2.99    0.47 
  20  -2  -4    3.62    0.47 
 -20  -2   4    2.51    0.48 
  20   2  -4    3.41    0.47 
 -20   2   4    3.43    0.47 
  20   2  -4    3.17    0.47 
 -20   2   4    3.02    0.47 
 -18  -2   4   22.77    3.15 
 -18  -2   4   23.65    3.16 
  18   2  -4   22.53    3.16 
  18   2  -4   23.12    3.16 
  16  -2  -4   25.29    3.43 
  16  -2  -4   24.14    3.43 
 -16   2   4   26.28    3.44 
 -16   2   4   24.60    3.43 
  14  -2  -4   35.75    4.92 
 -14  -2   4   35.65    4.92 
 -14  -2   4   35.94    4.92 
  14  -2  -4   34.91    4.92 
 -14   2   4   36.61    4.92 
  14   2  -4   38.06    4.92 
 -14   2   4   34.90    4.92 
  14   2  -4   35.56    4.92 
  12  -2  -4  130.08   17.91 
  12  -2  -4  127.13   17.91 
 -12  -2   4  135.99   17.91 
 -12  -2   4  130.03   17.91 
  12   2  -4  137.38   17.91 
 -12   2   4  136.37   17.91 
 -12   2   4  123.82   17.91 
  12   2  -4  126.61   17.91 
 -10  -2   4   18.99    2.62 
 -10  -2   4   18.19    2.62 
  10   2  -4   20.51    2.62 
  10   2  -4   18.44    2.62 
  -8  -2   4   63.49    8.80 
  -8  -2   4   63.86    8.80 
   8   2  -4   65.01    8.80 
   8   2  -4   64.59    8.80 
  -6  -2   4    2.40    0.43 
  -6  -2   4    2.65    0.44 
   6   2  -4    3.31    0.44 
   6   2  -4    3.97    0.44 
  -4  -2   4  111.36   15.05 
  -4  -2   4  109.09   15.05 
   4   2  -4  108.28   15.05 
   4   2  -4  111.20   15.05 
  -2  -2   4  513.66   69.24 
  -2  -2   4  506.76   69.24 
   2   2  -4  507.14   69.24 
   2   2  -4  496.22   69.24 
   0  -2   4  116.81   15.75 
   0   2  -4  113.60   15.75 
   0   2  -4  114.95   15.75 
   2  -2   4    4.44    0.54 
   2  -2   4    3.75    0.53 
  -2   2  -4    3.26    0.54 
  -2   2  -4    3.50    0.54 
  -4  -2  -4   51.73    7.32 
   4  -2   4   51.54    7.32 
   4  -2   4   55.26    7.32 
  -4  -2  -4   55.00    7.32 
  -4   2  -4   48.93    7.32 
   4   2   4   56.72    7.32 
   4   2   4   54.98    7.32 
  -4   2  -4   53.07    7.32 
  -6  -2  -4   26.44    3.58 
   6  -2   4   25.13    3.58 
  -6  -2  -4   26.40    3.59 
   6  -2   4   26.68    3.59 
   6   2   4   25.37    3.59 
  -6   2  -4   25.69    3.59 
   6   2   4   27.51    3.59 
  -6   2  -4   26.02    3.59 
  -8  -2  -4  115.05   14.89 
   8  -2   4  110.49   14.89 
  -8  -2  -4  101.31   14.89 
   8  -2   4  112.63   14.89 
  -8   2  -4  104.75   14.89 
   8   2   4  106.63   14.89 
   8   2   4  109.69   14.89 
  -8   2  -4  110.31   14.89 
 -10  -2  -4   31.52    4.23 
 -10  -2  -4   29.59    4.23 
  10  -2   4   31.60    4.23 
  10  -2   4   30.12    4.23 
 -10   2  -4   32.03    4.23 
  10   2   4   31.36    4.23 
  10   2   4   31.05    4.23 
 -10   2  -4   29.88    4.23 
  12  -2   4   19.35    2.74 
 -12  -2  -4   20.00    2.74 
  12  -2   4   20.25    2.74 
 -12   2  -4   19.16    2.74 
 -12   2  -4   20.46    2.74 
  12   2   4   20.59    2.74 
  14  -2   4   19.30    3.04 
 -14  -2  -4   22.55    3.04 
 -14  -2  -4   22.64    3.04 
 -14   2  -4   22.17    3.04 
  14   2   4   22.81    3.04 
  14   2   4   23.48    3.04 
  16  -2   4    4.85    0.69 
 -16  -2  -4    4.65    0.68 
 -16  -2  -4    4.83    0.69 
  16  -2   4    4.91    0.68 
 -16   2  -4    4.47    0.69 
  16   2   4    5.28    0.69 
 -16   2  -4    4.62    0.69 
  16   2   4    5.04    0.70 
  18  -2   4   16.01    2.24 
 -18  -2  -4   15.83    2.24 
  18  -2   4   17.04    2.24 
 -18  -2  -4   17.40    2.24 
  18   2   4   15.94    2.25 
  18   2   4   16.72    2.25 
 -18   2  -4   15.66    2.24 
 -18   2  -4   15.58    2.24 
  20  -2   4    0.61    0.18 
  20  -2   4    0.99    0.19 
 -20  -2  -4    0.72    0.17 
 -20  -2  -4    0.46    0.18 
  20   2   4    0.67    0.19 
 -20   2  -4    0.60    0.18 
  20   2   4    1.10    0.21 
 -20   2  -4    0.61    0.19 
  22  -2   4    5.02    0.64 
 -22  -2  -4    3.26    0.63 
 -22  -2  -4    4.58    0.64 
  22  -2   4    4.29    0.63 
 -22   2  -4    5.07    0.64 
 -22   2  -4    3.90    0.64 
  22   2   4    4.28    0.64 
  22   2   4    4.88    0.65 
  24  -2   4    4.10    0.66 
  24  -2   4    5.44    0.67 
 -24  -2  -4    5.56    0.67 
 -24  -2  -4    3.21    0.65 
 -24   2  -4    3.80    0.66 
  24   2   4    5.28    0.68 
 -24   2  -4    5.46    0.67 
 -26  -2  -4    2.79    0.38 
  26  -2   4    1.81    0.36 
 -26   2  -4    1.58    0.37 
  26   2   4    2.38    0.40 
 -26   2  -4    2.89    0.39 
 -28  -2  -4    4.71    0.71 
  28   2   4    4.87    0.74 
 -30  -2  -4    1.15    0.27 
  30  -2   4    0.70    0.26 
  30   2   4    0.97    0.31 
 -30   2  -4    1.02    0.28 
  32  -2   4    0.25    0.25 
 -32  -2  -4    0.53    0.25 
 -32   2  -4    0.59    0.29 
  32   2   4    0.81    0.31 
 -35  -3   4   -0.04    0.22 
  35  -3  -4   -0.17    0.19 
  35   3  -4    0.70    0.27 
 -35   3   4    0.22    0.23 
 -33  -3   4    0.22    0.20 
  33   3  -4    0.16    0.26 
  31  -3  -4    0.49    0.18 
  31  -3  -4    0.32    0.18 
 -31   3   4    0.30    0.22 
 -31   3   4    0.42    0.22 
  29  -3  -4    1.50    0.23 
 -29  -3   4    0.82    0.23 
 -29  -3   4    1.07    0.26 
  29  -3  -4    1.23    0.24 
  29   3  -4    1.21    0.27 
  29   3  -4    0.88    0.23 
 -29   3   4    0.72    0.24 
 -29   3   4    1.31    0.25 
  27  -3  -4    2.10    0.34 
 -27  -3   4    2.57    0.35 
 -27  -3   4    2.04    0.36 
  27  -3  -4    2.03    0.34 
 -27   3   4    1.76    0.35 
  27   3  -4    1.93    0.36 
 -27   3   4    2.52    0.36 
  27   3  -4    2.11    0.34 
 -25  -3   4    1.50    0.28 
 -25  -3   4    1.45    0.26 
  25  -3  -4    1.35    0.26 
  25  -3  -4    1.46    0.26 
  25   3  -4    1.33    0.28 
 -25   3   4    1.55    0.27 
 -25   3   4    1.67    0.27 
  25   3  -4    1.60    0.27 
 -23  -3   4    4.67    0.70 
 -23  -3   4    4.82    0.69 
  23  -3  -4    4.94    0.69 
  23  -3  -4    4.62    0.69 
  23   3  -4    5.34    0.70 
 -23   3   4    4.91    0.70 
 -23   3   4    4.74    0.69 
  23   3  -4    4.53    0.69 
 -21  -3   4    4.30    0.62 
  21  -3  -4    4.12    0.62 
 -21  -3   4    4.27    0.63 
  21  -3  -4    4.25    0.62 
 -21   3   4    4.07    0.63 
 -21   3   4    5.04    0.63 
  21   3  -4    4.43    0.63 
  21   3  -4    4.38    0.63 
 -19  -3   4    2.76    0.37 
  19   3  -4    2.81    0.38 
  19   3  -4    1.89    0.38 
  17  -3  -4    1.40    0.23 
 -17  -3   4    1.52    0.23 
  17  -3  -4    1.22    0.23 
 -17  -3   4    1.78    0.28 
 -17   3   4    1.55    0.24 
  17   3  -4    1.31    0.24 
  17   3  -4    1.89    0.25 
 -17   3   4    1.29    0.23 
  15  -3  -4    1.04    0.18 
 -15  -3   4    0.96    0.22 
 -15   3   4    1.04    0.19 
  15   3  -4    1.48    0.21 
 -13  -3   4   12.21    1.72 
 -13  -3   4   12.83    1.73 
  13   3  -4   12.41    1.73 
  13   3  -4   12.79    1.73 
 -11  -3   4   15.55    2.11 
 -11  -3   4   15.07    2.12 
  11   3  -4   14.71    2.12 
  11   3  -4   16.13    2.12 
  -9  -3   4    2.76    0.39 
  -9  -3   4    2.39    0.41 
   9   3  -4    3.22    0.41 
   9   3  -4    2.54    0.41 
  -7  -3   4   19.77    2.75 
  -7  -3   4   19.42    2.74 
   7   3  -4   20.64    2.75 
   7   3  -4   20.21    2.74 
  -5  -3   4   44.07    6.15 
  -5  -3   4   44.91    6.15 
   5   3  -4   45.80    6.15 
   5  -3   4    2.56    0.40 
   5  -3   4    3.47    0.41 
  -5  -3  -4    2.57    0.40 
  -5   3  -4    2.95    0.41 
  -5   3  -4    2.81    0.41 
   7  -3   4   20.98    2.91 
  -7  -3  -4   21.88    2.91 
   7  -3   4   21.51    2.91 
  -7  -3  -4   21.21    2.91 
  -7   3  -4   21.48    2.91 
   7   3   4   22.21    2.91 
  -7   3  -4   20.34    2.91 
   7   3   4   20.06    2.91 
   9  -3   4   11.43    1.61 
  -9  -3  -4   11.00    1.60 
  -9  -3  -4   11.82    1.61 
   9  -3   4   12.24    1.60 
   9   3   4   11.60    1.61 
   9   3   4   12.24    1.61 
  -9   3  -4   10.87    1.61 
  -9   3  -4   12.07    1.61 
  11  -3   4    1.66    0.23 
 -11  -3  -4    1.24    0.21 
 -11  -3  -4    1.29    0.23 
  11  -3   4    1.59    0.23 
  11   3   4    1.26    0.23 
 -11   3  -4    1.08    0.23 
 -11   3  -4    1.28    0.23 
  11   3   4    1.47    0.24 
 -15  -3  -4    3.91    0.58 
 -15  -3  -4    3.56    0.57 
  15  -3   4    4.13    0.58 
  15  -3   4    4.26    0.58 
 -15   3  -4    4.51    0.58 
  15   3   4    3.40    0.58 
 -15   3  -4    4.49    0.59 
  15   3   4    4.16    0.58 
  17  -3   4    3.66    0.45 
 -17  -3  -4    3.01    0.44 
 -17  -3  -4    2.70    0.45 
  17  -3   4    2.85    0.45 
  17   3   4    2.45    0.45 
 -17   3  -4    3.04    0.45 
  17   3   4    3.54    0.46 
 -17   3  -4    3.18    0.45 
  19  -3   4    2.62    0.41 
 -19  -3  -4    2.77    0.40 
 -19  -3  -4    2.25    0.41 
  19  -3   4    2.59    0.40 
 -19   3  -4    2.57    0.41 
  19   3   4    2.35    0.41 
 -19   3  -4    2.89    0.40 
  19   3   4    2.85    0.41 
  21  -3   4    2.26    0.36 
 -21  -3  -4    2.54    0.36 
 -21  -3  -4    2.16    0.36 
  21  -3   4    2.87    0.37 
  21   3   4    3.16    0.39 
  21   3   4    0.95    0.35 
 -21   3  -4    2.33    0.36 
 -21   3  -4    3.26    0.38 
  23  -3   4    3.31    0.58 
 -23  -3  -4    2.92    0.58 
 -23  -3  -4    5.52    0.60 
  23  -3   4    4.23    0.58 
  23   3   4    4.34    0.60 
 -23   3  -4    3.37    0.58 
 -23   3  -4    4.77    0.60 
  25  -3   4    1.38    0.25 
 -25  -3  -4    1.56    0.26 
  25  -3   4    1.01    0.24 
 -25  -3  -4    0.78    0.23 
 -25   3  -4    0.91    0.24 
 -25   3  -4    1.16    0.27 
  25   3   4    2.22    0.30 
  25   3   4    0.75    0.23 
  27  -3   4    0.68    0.22 
 -27   3  -4    0.73    0.25 
  29  -3   4    0.14    0.19 
 -29  -3  -4   -0.18    0.21 
 -29   3  -4    0.17    0.24 
  29   3   4    0.26    0.27 
 -31  -3  -4    0.18    0.23 
  31  -3   4    0.54    0.22 
  31   3   4    0.38    0.33 
 -31   3  -4   -0.27    0.28 
  34  -4  -4    0.54    0.20 
 -34  -4   4    0.42    0.24 
  34   4  -4    0.48    0.28 
 -34   4   4    0.10    0.23 
  32  -4  -4    1.66    0.31 
 -32  -4   4    1.76    0.33 
  32   4  -4    1.80    0.37 
 -32   4   4    2.01    0.36 
  30  -4  -4    0.32    0.17 
  30  -4  -4    0.30    0.18 
 -30   4   4    0.37    0.20 
 -30   4   4    0.12    0.21 
 -28  -4   4    2.60    0.50 
 -28  -4   4    3.56    0.50 
  28  -4  -4    3.11    0.49 
  28  -4  -4    3.71    0.50 
 -28   4   4    2.84    0.49 
  28   4  -4    3.59    0.52 
 -28   4   4    3.97    0.50 
  28   4  -4    2.91    0.49 
 -26  -4   4    1.31    0.27 
  26  -4  -4    1.06    0.23 
  26  -4  -4    1.25    0.24 
 -26  -4   4    1.67    0.25 
  26   4  -4    1.26    0.25 
  26   4  -4    1.27    0.28 
 -26   4   4    1.32    0.26 
 -26   4   4    1.36    0.26 
  24  -4  -4    1.35    0.23 
 -24  -4   4    1.08    0.26 
  24  -4  -4    1.31    0.23 
 -24  -4   4    1.13    0.23 
  24   4  -4    1.42    0.24 
 -24   4   4    1.45    0.25 
  24   4  -4    1.38    0.27 
 -24   4   4    1.12    0.24 
  22  -4  -4    4.51    0.66 
 -22  -4   4    4.63    0.67 
 -22  -4   4    4.82    0.68 
  22  -4  -4    4.41    0.67 
 -22   4   4    4.72    0.67 
 -22   4   4    4.73    0.68 
  22   4  -4    4.85    0.68 
  22   4  -4    4.71    0.68 
  20  -4  -4    0.08    0.11 
 -20  -4   4   -0.25    0.16 
 -20  -4   4    0.11    0.11 
  20   4  -4   -0.07    0.14 
 -20   4   4    0.23    0.13 
  20   4  -4    0.13    0.14 
 -18  -4   4   19.06    2.62 
 -18  -4   4   18.39    2.62 
  18   4  -4   19.60    2.62 
  18   4  -4   19.29    2.62 
 -16  -4   4   10.95    1.49 
  16   4  -4   10.63    1.50 
 -14  -4   4   17.05    2.17 
 -14  -4   4   16.21    2.16 
  14   4  -4   16.39    2.17 
  14   4  -4   13.18    2.17 
 -12  -4   4   20.67    2.86 
 -12  -4   4   20.79    2.86 
  12   4  -4   20.89    2.86 
  12   4  -4   20.96    2.86 
 -10  -4   4    1.90    0.34 
 -10  -4   4    2.33    0.32 
  10   4  -4    2.34    0.33 
  10   4  -4    2.00    0.33 
  -8  -4   4   22.36    3.14 
   8   4  -4   23.51    3.14 
   8   4  -4   22.83    3.14 
   8  -4   4   17.21    2.19 
  -8  -4  -4   15.21    2.18 
   8  -4   4   15.34    2.19 
 -10  -4  -4   20.72    2.74 
  10  -4   4   20.06    2.73 
 -10  -4  -4   19.94    2.73 
 -10   4  -4   19.78    2.74 
  10   4   4   20.73    2.74 
 -10   4  -4   19.25    2.74 
  10   4   4   19.11    2.74 
  12  -4   4    9.25    1.26 
  12  -4   4    8.95    1.26 
 -12   4  -4    9.02    1.26 
 -12   4  -4    9.24    1.26 
 -14  -4  -4   15.38    2.16 
 -14  -4  -4   16.67    2.17 
  14  -4   4   14.01    2.17 
  14   4   4   16.36    2.17 
  14   4   4   15.97    2.17 
 -14   4  -4   16.28    2.17 
 -16  -4  -4    0.21    0.11 
  16  -4   4    0.33    0.14 
  16  -4   4    0.16    0.13 
 -16  -4  -4    0.15    0.14 
 -16   4  -4    0.26    0.15 
  16   4   4    0.48    0.16 
  16   4   4    0.15    0.15 
 -16   4  -4    0.18    0.14 
 -18  -4  -4    3.13    0.58 
  18  -4   4    5.35    0.59 
  18  -4   4    4.29    0.59 
 -18  -4  -4    3.83    0.58 
  18   4   4    3.07    0.58 
 -18   4  -4    4.26    0.58 
 -18   4  -4    4.58    0.59 
  18   4   4    4.25    0.59 
  20  -4   4    1.36    0.24 
 -20  -4  -4    1.22    0.24 
 -20  -4  -4    1.45    0.23 
  20  -4   4    1.44    0.24 
  20   4   4    1.03    0.24 
 -20   4  -4    1.07    0.24 
  20   4   4    0.99    0.25 
 -20   4  -4    1.61    0.26 
  22  -4   4    0.66    0.17 
 -22  -4  -4    0.59    0.16 
 -22  -4  -4    0.40    0.17 
  22  -4   4    0.41    0.17 
  22   4   4    0.29    0.21 
 -22   4  -4    0.57    0.17 
 -22   4  -4    0.54    0.20 
  22   4   4    0.21    0.16 
  24  -4   4    2.24    0.32 
  24  -4   4    2.07    0.33 
 -24  -4  -4    1.68    0.31 
 -24  -4  -4    1.81    0.33 
 -24   4  -4    1.68    0.32 
  24   4   4    1.55    0.31 
 -24   4  -4    2.24    0.34 
  24   4   4    2.02    0.35 
  26  -4   4    0.71    0.20 
  26  -4   4    0.54    0.20 
 -26   4  -4    0.24    0.19 
 -26   4  -4    0.87    0.24 
 -28  -4  -4    1.47    0.30 
  28   4   4    1.28    0.33 
 -30  -4  -4    0.94    0.26 
  30  -4   4    0.53    0.23 
  30   4   4    0.39    0.31 
 -30   4  -4    0.34    0.27 
  35  -5  -4   -0.01    0.18 
 -35  -5   4    0.12    0.22 
  35   5  -4   -0.33    0.28 
 -35   5   4    0.03    0.25 
 -33  -5   4    0.20    0.21 
  33   5  -4    0.24    0.27 
 -31  -5   4    0.77    0.21 
  31  -5  -4    0.67    0.21 
  31   5  -4    0.66    0.27 
 -31   5   4    0.50    0.21 
 -31   5   4    0.66    0.24 
 -29   5   4    0.43    0.20 
 -29   5   4    0.94    0.25 
 -27  -5   4    0.29    0.16 
  27  -5  -4    0.39    0.19 
 -27  -5   4    0.25    0.21 
  27   5  -4    0.34    0.22 
  27   5  -4    0.36    0.18 
 -25  -5   4    1.95    0.31 
 -25  -5   4    1.93    0.35 
  25  -5  -4    1.95    0.30 
  25  -5  -4    1.73    0.29 
  25   5  -4    1.87    0.31 
 -25   5   4    1.92    0.31 
 -25   5   4    1.34    0.31 
  25   5  -4    1.99    0.34 
 -23  -5   4    3.57    0.48 
 -23  -5   4    3.01    0.50 
 -23   5   4    3.01    0.48 
  23   5  -4    3.10    0.49 
  23   5  -4    3.68    0.50 
 -21  -5   4    1.96    0.35 
 -21  -5   4    2.28    0.32 
  21   5  -4    1.77    0.34 
  21   5  -4    2.20    0.33 
 -19  -5   4    0.79    0.15 
 -19  -5   4    0.55    0.20 
  19   5  -4    0.46    0.18 
  19   5  -4    0.74    0.17 
 -17  -5   4    1.28    0.19 
 -17  -5   4    0.82    0.22 
  17   5  -4    0.91    0.19 
  17   5  -4    0.96    0.21 
 -13  -5   4   15.56    2.13 
 -13  -5   4   15.75    2.12 
  13   5  -4   15.61    2.13 
  13   5  -4   14.83    2.13 
 -11  -5   4   20.10    2.77 
  11   5  -4   19.98    2.78 
  11   5  -4   20.60    2.78 
 -11  -5  -4    2.72    0.39 
 -11  -5  -4    2.34    0.37 
  11   5   4    2.89    0.39 
 -13  -5  -4    1.17    0.24 
 -13  -5  -4    1.62    0.22 
  13   5   4    1.33    0.23 
  13   5   4    1.20    0.24 
  15  -5   4    0.73    0.18 
  15  -5   4    0.93    0.17 
 -15  -5  -4    0.58    0.16 
 -15  -5  -4    0.52    0.18 
 -15   5  -4    0.85    0.18 
 -15   5  -4    0.83    0.18 
  15   5   4    0.84    0.20 
  15   5   4    0.71    0.18 
 -17  -5  -4    2.74    0.47 
 -17  -5  -4    3.58    0.47 
  17  -5   4    3.50    0.47 
  17  -5   4    3.10    0.47 
 -17   5  -4    2.86    0.47 
 -17   5  -4    4.05    0.48 
  17   5   4    2.42    0.47 
  17   5   4    3.52    0.49 
 -19  -5  -4    1.57    0.25 
  19  -5   4    1.61    0.26 
  19  -5   4    1.33    0.25 
 -19  -5  -4    1.06    0.27 
  19   5   4    1.11    0.25 
 -19   5  -4    1.88    0.28 
 -19   5  -4    1.53    0.26 
  19   5   4    1.41    0.29 
  21  -5   4    3.49    0.49 
 -21  -5  -4    2.91    0.50 
 -21  -5  -4    4.43    0.51 
  21  -5   4    3.37    0.49 
 -21   5  -4    2.83    0.49 
  21   5   4    2.51    0.49 
  21   5   4    3.41    0.51 
 -21   5  -4    3.83    0.51 
 -23  -5  -4    0.44    0.19 
  23  -5   4    0.09    0.17 
  23  -5   4    0.41    0.18 
 -23  -5  -4    0.61    0.17 
  23   5   4    0.57    0.24 
 -23   5  -4    0.35    0.20 
  23   5   4    0.08    0.17 
 -23   5  -4    0.49    0.17 
  25  -5   4    0.24    0.19 
  25  -5   4    0.87    0.19 
 -25  -5  -4    0.29    0.18 
 -25   5  -4    0.15    0.18 
 -25   5  -4    0.43    0.22 
  25   5   4    0.43    0.28 
  27  -5   4    0.36    0.20 
 -27  -5  -4    0.42    0.20 
 -27   5  -4    0.51    0.24 
  27   5   4    0.27    0.30 
  29  -5   4   -0.07    0.19 
 -29   5  -4    0.35    0.24 
  29   5   4    0.17    0.30 
  32  -6  -4    0.54    0.19 
  32  -6  -4    0.38    0.21 
 -32   6   4    0.97    0.29 
 -32   6   4    0.46    0.23 
  32   6  -4    0.93    0.30 
 -30  -6   4    1.37    0.27 
  30  -6  -4    1.27    0.24 
 -30   6   4    1.09    0.25 
  30   6  -4    1.20    0.36 
 -30   6   4    1.17    0.27 
 -28  -6   4    2.95    0.46 
  28  -6  -4    3.17    0.45 
  28   6  -4    2.98    0.50 
 -28   6   4    2.83    0.47 
 -26  -6   4    2.05    0.33 
 -26  -6   4    1.81    0.36 
 -26   6   4    2.34    0.35 
  26   6  -4    2.07    0.37 
  26   6  -4    2.10    0.34 
 -26   6   4    1.87    0.34 
 -24  -6   4    0.57    0.21 
 -24  -6   4    0.68    0.17 
  24   6  -4    0.68    0.23 
  24   6  -4    0.49    0.19 
 -22  -6   4    1.55    0.29 
 -22  -6   4    1.33    0.25 
  22   6  -4    1.63    0.27 
  22   6  -4    1.72    0.29 
 -20  -6   4    7.42    1.00 
 -20  -6   4    6.52    1.01 
  20   6  -4    7.44    1.01 
  20   6  -4    7.06    1.00 
 -18  -6   4   41.59    5.73 
 -18  -6   4   41.88    5.74 
  18   6  -4   41.94    5.74 
  18   6  -4   41.99    5.73 
 -16  -6   4    6.65    0.94 
 -16  -6   4    6.75    0.93 
  16   6  -4    6.64    0.94 
  16   6  -4    6.50    0.94 
  12   6  -4   36.61    5.02 
 -14  -6  -4   36.50    5.11 
 -14  -6  -4   37.35    5.11 
  14   6   4   38.01    5.11 
 -16  -6  -4    8.18    1.10 
 -16  -6  -4    7.59    1.11 
  16   6   4    8.15    1.12 
  16   6   4    7.65    1.11 
 -18  -6  -4    3.02    0.40 
 -18  -6  -4    2.29    0.40 
 -18   6  -4    3.02    0.42 
  18   6   4    2.12    0.39 
  18   6   4    2.72    0.42 
  20  -6   4    0.44    0.16 
  20  -6   4    0.15    0.16 
 -20  -6  -4    0.29    0.15 
 -20  -6  -4    0.35    0.17 
  20   6   4    0.12    0.16 
  20   6   4    0.29    0.22 
 -22  -6  -4    2.45    0.33 
 -22  -6  -4    1.75    0.34 
  22   6   4    1.51    0.32 
  22   6   4    2.37    0.38 
 -22   6  -4    1.57    0.33 
 -22   6  -4    2.90    0.41 
 -24  -6  -4    3.62    0.49 
 -24  -6  -4    3.35    0.51 
  24   6   4    3.15    0.54 
 -24   6  -4    2.90    0.49 
  24   6   4    2.38    0.48 
 -24   6  -4    4.25    0.51 
  26  -6   4    1.85    0.34 
 -26   6  -4    1.63    0.34 
 -26   6  -4    2.72    0.37 
 -28  -6  -4    1.35    0.28 
  28   6   4    0.96    0.37 
 -31  -7   4    0.56    0.22 
  31   7  -4    0.78    0.29 
 -29  -7   4    0.01    0.18 
  29   7  -4   -0.34    0.24 
 -27  -7   4   -0.10    0.16 
 -27  -7   4    0.03    0.24 
  27   7  -4    0.08    0.26 
 -25  -7   4    0.58    0.23 
 -25  -7   4    0.89    0.19 
  25   7  -4    0.71    0.27 
  25   7  -4    0.78    0.21 
 -23  -7   4    1.68    0.29 
 -23  -7   4    1.47    0.31 
  23   7  -4    2.05    0.33 
  23   7  -4    1.75    0.30 
 -21  -7   4    0.69    0.16 
 -21  -7   4    0.68    0.21 
  21   7  -4    0.54    0.18 
  21   7  -4    0.71    0.22 
 -19  -7   4    0.05    0.12 
 -19  -7   4    0.26    0.18 
  19   7  -4    0.19    0.18 
  19   7  -4    0.08    0.15 
 -17  -7   4    0.96    0.25 
 -17  -7   4    1.32    0.22 
  17   7  -4    1.49    0.24 
  17   7  -4    1.09    0.24 
  15   7  -4    1.84    0.32 
  15   7  -4    2.00    0.31 
 -15  -7  -4    0.00    0.16 
 -17  -7  -4    0.33    0.18 
 -17  -7  -4    0.69    0.16 
  17   7   4    0.52    0.18 
  17   7   4    0.44    0.22 
 -19  -7  -4    1.12    0.28 
 -19  -7  -4    1.98    0.27 
  19   7   4    1.28    0.27 
  19   7   4    1.79    0.34 
 -21  -7  -4    0.35    0.16 
  21  -7   4    0.34    0.17 
 -21  -7  -4    0.43    0.20 
  21   7   4    0.20    0.25 
 -21   7  -4    0.49    0.17 
  21   7   4    0.54    0.18 
 -21   7  -4    0.24    0.20 
 -23  -7  -4   -0.16    0.20 
  23  -7   4    0.09    0.16 
  23  -7   4   -0.22    0.17 
 -23  -7  -4    0.12    0.16 
  23   7   4    0.03    0.26 
  23   7   4    0.27    0.20 
 -23   7  -4   -0.09    0.18 
 -23   7  -4   -0.04    0.20 
  25  -7   4   -0.01    0.17 
  25  -7   4    0.11    0.20 
 -25   7  -4   -0.02    0.22 
 -25   7  -4   -0.01    0.18 
  27  -7   4    0.80    0.21 
 -27  -7  -4    0.52    0.23 
  27   7   4    0.32    0.30 
 -27   7  -4    0.57    0.25 
 -30  -8   4    0.23    0.19 
 -26  -8   4    0.57    0.28 
  18   8   4    1.30    0.27 
  18   8   4    1.72    0.31 
 -20  -8  -4    0.56    0.23 
 -20  -8  -4    1.33    0.24 
  20   8   4    1.00    0.27 
  20   8   4    0.69    0.21 
 -22  -8  -4    0.40    0.21 
 -22  -8  -4    1.19    0.20 
  22   8   4    0.55    0.26 
  22   8   4    0.39    0.20 
 -26  -8  -4    0.33    0.20 
  26  -8   4    0.24    0.18 
  26   8   4    0.28    0.31 
 -25  -9   4   -0.20    0.15 
 -25  -9   4    0.05    0.22 
  25   9  -4   -0.14    0.18 
  25   9  -4    0.18    0.25 
 -23  -9   4    0.19    0.21 
 -23  -9   4    0.13    0.15 
  23   9  -4    0.29    0.22 
  23   9  -4    0.03    0.17 
 -21  -9   4    0.24    0.15 
  21   9  -4    0.27    0.18 
  21   9  -4    0.41    0.21 
 -19  -9   4    0.68    0.23 
 -19  -9   4    0.97    0.19 
 -17  -9   4    0.76    0.18 
 -19  -9  -4    0.44    0.17 
  19   9   4    0.13    0.15 
 -21  -9  -4    0.20    0.16 
 -21  -9  -4    0.07    0.19 
  21   9   4    0.27    0.30 
  21   9   4    0.06    0.15 
 -23  -9  -4    0.20    0.22 
 -23  -9  -4    0.22    0.20 
  23   9   4    0.29    0.17 
  23   9   4    0.28    0.27 
 -24 -10   4    1.01    0.23 
 -24 -10   4    1.14    0.29 
  24  10  -4    0.82    0.33 
  24  10  -4    1.23    0.25 
 -22 -10   4    2.82    0.45 
  22  10  -4    2.74    0.44 
  22  10  -4    2.85    0.48 
 -20 -10   4    1.09    0.22 
  20  10  -4    0.88    0.27 
 -18 -10   4    5.23    0.76 
 -16 -10   4    0.75    0.18 
 -21 -11   4    0.51    0.19 
  21  11  -4    0.69    0.27 
 -19 -11   4    0.35    0.16 
  19  11  -4    0.11    0.25 
 -17 -11   4    1.02    0.24 
  17  11  -4    1.48    0.29 
 -15 -11   4    0.45    0.18 
  15  11  -4    0.40    0.21 
 -13 -11   4    0.98    0.21 
  16  12  -4   -0.06    0.21 
  14  12  -4    1.08    0.27 
 -12 -12   4    2.39    0.36 
  12  12  -4    1.98    0.38 
  36   0  -5    0.02    0.22 
 -36   0   5    0.02    0.23 
 -34   0   5    0.03    0.21 
  34   0  -5    0.42    0.21 
  30   0  -5    0.03    0.17 
  30   0  -5    0.01    0.16 
 -30   0   5    0.12    0.19 
 -30   0   5   -0.04    0.17 
 -28   0   5   -0.05    0.17 
  28   0  -5   -0.14    0.16 
 -28   0   5   -0.03    0.17 
  28   0  -5   -0.18    0.16 
  26   0  -5   -0.24    0.14 
  26   0  -5    0.28    0.15 
 -26   0   5    0.11    0.17 
 -26   0   5    0.13    0.15 
  24   0  -5    0.06    0.13 
  24   0  -5    0.08    0.14 
 -24   0   5   -0.11    0.14 
 -24   0   5    0.13    0.16 
 -22   0   5    0.01    0.15 
  22   0  -5   -0.12    0.11 
  22   0  -5   -0.06    0.13 
 -22   0   5   -0.04    0.12 
 -20   0   5    0.07    0.11 
  20   0  -5    0.04    0.12 
 -20   0   5   -0.18    0.14 
  20   0  -5    0.05    0.10 
 -16   0   5    0.05    0.09 
  16   0  -5    0.04    0.12 
  16   0  -5   -0.10    0.09 
 -16   0   5    0.08    0.13 
 -14   0   5    0.09    0.14 
  14   0  -5   -0.10    0.09 
  14   0  -5   -0.28    0.11 
 -14   0   5   -0.01    0.09 
 -12   0   5   -0.25    0.14 
 -12   0   5   -0.17    0.09 
  12   0  -5   -0.21    0.10 
  12   0  -5   -0.02    0.11 
 -10   0   5   -0.08    0.09 
 -10   0   5    0.10    0.15 
  10   0  -5    0.13    0.12 
  10   0  -5    0.02    0.10 
  -8   0   5   -0.01    0.13 
  -8   0   5   -0.16    0.09 
   8   0  -5    0.08    0.11 
   8   0  -5    0.07    0.11 
  -6   0   5    0.07    0.12 
   6   0  -5   -0.04    0.10 
  -6   0   5   -0.16    0.09 
   6   0  -5   -0.02    0.09 
   4   0  -5   -0.09    0.11 
  -4   0   5    0.05    0.08 
  -4   0   5   -0.05    0.12 
   4   0  -5   -0.19    0.10 
   2   0  -5   -0.18    0.09 
  -2   0   5   -0.13    0.07 
   2   0  -5   -0.08    0.09 
  -2   0   5   -0.17    0.12 
   0   0   5    0.04    0.08 
   0   0  -5   -0.06    0.08 
   0   0   5    0.07    0.09 
  -2   0  -5   -0.04    0.10 
   2   0   5    0.03    0.09 
  -2   0  -5   -0.03    0.08 
   2   0   5   -0.02    0.10 
   4   0   5   -0.11    0.11 
   4   0   5    0.05    0.09 
 -14   0  -5   -0.12    0.15 
 -14   0  -5    0.20    0.10 
  14   0   5    0.01    0.12 
 -16   0  -5    0.21    0.13 
  16   0   5   -0.26    0.13 
 -16   0  -5    0.09    0.14 
  16   0   5   -0.01    0.13 
  18   0   5    0.10    0.14 
 -18   0  -5    0.05    0.13 
 -18   0  -5    0.18    0.14 
  18   0   5   -0.26    0.13 
 -20   0  -5   -0.13    0.14 
 -20   0  -5   -0.08    0.15 
  20   0   5    0.03    0.14 
  20   0   5   -0.07    0.15 
  22   0   5    0.26    0.17 
 -22   0  -5   -0.04    0.16 
  22   0   5    0.10    0.17 
 -22   0  -5    0.05    0.17 
 -24   0  -5    0.09    0.17 
 -24   0  -5    0.17    0.19 
  24   0   5    0.18    0.19 
  24   0   5    0.11    0.19 
 -26   0  -5   -0.18    0.25 
  26   0   5    0.32    0.27 
  28   0   5    0.08    0.23 
 -28   0  -5   -0.36    0.22 
 -30   0  -5    0.04    0.25 
  30   0   5    0.21    0.24 
 -32   0  -5    0.17    0.27 
  32   0   5   -0.12    0.26 
  37  -1  -5    0.72    0.26 
 -37  -1   5    0.54    0.26 
  37   1  -5    0.27    0.27 
 -37   1   5    0.66    0.26 
 -35  -1   5    0.98    0.28 
  35  -1  -5    0.95    0.28 
 -35   1   5    1.10    0.28 
  35   1  -5    1.03    0.28 
 -33  -1   5    0.37    0.21 
  33   1  -5    0.32    0.22 
 -31  -1   5    6.12    0.85 
  31  -1  -5    5.67    0.82 
 -31   1   5    6.37    0.84 
 -31   1   5    4.77    0.82 
  31   1  -5    6.14    0.85 
 -29  -1   5    0.54    0.17 
  29  -1  -5    0.37    0.16 
 -29  -1   5   -0.09    0.19 
  29  -1  -5    0.27    0.17 
  29   1  -5    0.02    0.18 
 -29   1   5    0.13    0.18 
 -29   1   5    0.26    0.17 
  29   1  -5    0.35    0.16 
 -27  -1   5    1.06    0.24 
  27  -1  -5    1.17    0.23 
 -27  -1   5    0.97    0.25 
  27  -1  -5    1.14    0.23 
  27   1  -5    1.17    0.23 
 -27   1   5    1.06    0.25 
  27   1  -5    1.12    0.24 
 -27   1   5    1.50    0.23 
 -25  -1   5    1.84    0.27 
 -25  -1   5    1.57    0.29 
  25  -1  -5    1.67    0.27 
  25  -1  -5    1.55    0.27 
  25   1  -5    1.59    0.27 
 -25   1   5    1.56    0.27 
 -25   1   5    1.30    0.28 
  25   1  -5    1.42    0.27 
 -23  -1   5    0.04    0.17 
  23  -1  -5   -0.01    0.13 
 -23  -1   5    0.05    0.13 
  23  -1  -5    0.22    0.14 
 -23   1   5   -0.05    0.16 
  23   1  -5    0.14    0.13 
  23   1  -5   -0.03    0.14 
 -23   1   5   -0.03    0.13 
 -21  -1   5    3.28    0.50 
  21  -1  -5    4.09    0.50 
 -21  -1   5    4.24    0.50 
  21  -1  -5    3.38    0.49 
  21   1  -5    2.94    0.49 
 -21   1   5    3.66    0.50 
 -21   1   5    3.19    0.49 
  21   1  -5    2.76    0.49 
  19  -1  -5    0.94    0.20 
 -19  -1   5    1.72    0.22 
 -19  -1   5    1.09    0.23 
  19   1  -5    1.35    0.22 
 -19   1   5    1.13    0.21 
  19   1  -5    1.12    0.21 
  17  -1  -5    9.46    1.38 
  17  -1  -5   10.04    1.38 
 -17   1   5    9.84    1.39 
 -17   1   5   10.67    1.38 
  15  -1  -5   21.41    3.02 
  15  -1  -5   22.14    3.02 
 -15   1   5   22.53    3.02 
 -15   1   5   21.95    3.02 
  13  -1  -5    2.53    0.34 
  13  -1  -5    1.95    0.33 
 -13   1   5    2.18    0.34 
 -13   1   5    2.48    0.34 
  11  -1  -5   22.25    3.23 
  11  -1  -5   24.16    3.23 
 -11   1   5   23.30    3.23 
 -11   1   5   24.52    3.23 
   9  -1  -5    0.10    0.11 
   9  -1  -5   -0.15    0.10 
  -9   1   5    0.07    0.11 
  -9   1   5   -0.06    0.13 
   7  -1  -5    9.24    1.25 
   7  -1  -5    9.53    1.25 
   7   1  -5    9.33    1.25 
   7   1  -5    7.66    1.25 
  -7   1   5    8.61    1.25 
  -7   1   5   10.20    1.25 
   5  -1  -5    8.20    1.10 
  -5  -1   5    8.09    1.10 
   5  -1  -5    8.03    1.10 
  -5  -1   5    7.22    1.10 
  -5   1   5    8.18    1.10 
  -5   1   5    7.94    1.10 
   5   1  -5    8.27    1.10 
   5   1  -5    7.13    1.10 
  -3  -1   5    1.35    0.25 
  -3  -1   5    1.32    0.27 
   3  -1  -5    1.54    0.25 
   3  -1  -5    1.72    0.25 
  -3   1   5    2.00    0.26 
   3   1  -5    2.16    0.27 
  -3   1   5    1.88    0.25 
   3   1  -5    1.75    0.26 
   1  -1  -5   15.56    2.09 
  -1  -1   5   14.32    2.10 
  -1  -1   5   15.56    2.09 
  -1   1   5   14.28    2.09 
   1   1  -5   15.84    2.09 
  -1   1   5   15.88    2.09 
   1   1  -5   15.17    2.09 
   1  -1   5   14.60    2.24 
  -1  -1  -5   16.23    2.23 
   1  -1   5   16.86    2.23 
  -1  -1  -5   17.05    2.24 
   1   1   5   15.66    2.23 
  -1   1  -5   16.61    2.24 
   1   1   5   16.71    2.23 
  -1   1  -5   16.39    2.24 
  -3  -1  -5    6.61    0.89 
   3  -1   5    6.31    0.88 
  -3  -1  -5    6.38    0.88 
   3  -1   5    6.14    0.89 
  -3   1  -5    6.41    0.89 
   3   1   5    5.97    0.88 
  -3   1  -5    6.26    0.88 
   3   1   5    6.71    0.89 
  -5  -1  -5    0.99    0.16 
  -5   1  -5    0.36    0.12 
   7  -1   5    5.71    0.77 
  -7  -1  -5    5.95    0.78 
   7  -1   5    5.36    0.76 
  -7  -1  -5    5.31    0.76 
  -7   1  -5    5.19    0.76 
  -7   1  -5    5.88    0.78 
   7   1   5    5.44    0.77 
   7   1   5    5.52    0.77 
  -9  -1  -5   15.49    2.15 
   9  -1   5   16.94    2.15 
   9  -1   5   15.57    2.15 
  -9  -1  -5   15.90    2.15 
   9   1   5   16.64    2.15 
  -9   1  -5   13.29    2.15 
  -9   1  -5   16.54    2.15 
   9   1   5   15.29    2.15 
  11  -1   5   13.29    1.66 
 -11  -1  -5   10.47    1.65 
 -11  -1  -5   12.52    1.66 
  11  -1   5   12.54    1.66 
  11   1   5   12.58    1.66 
 -11   1  -5   10.47    1.65 
 -11   1  -5   13.27    1.66 
 -13  -1  -5    0.14    0.11 
  13  -1   5    0.28    0.11 
 -13  -1  -5    0.27    0.16 
  13   1   5    0.38    0.13 
 -13   1  -5    0.49    0.13 
  15  -1   5    5.33    0.74 
 -15  -1  -5    4.97    0.74 
 -15  -1  -5    5.04    0.75 
  15  -1   5    5.36    0.74 
  15   1   5    4.80    0.75 
  15   1   5    5.41    0.74 
 -15   1  -5    5.23    0.74 
 -15   1  -5    5.58    0.75 
 -17  -1  -5    0.51    0.16 
  17  -1   5    0.87    0.18 
 -17  -1  -5    0.48    0.18 
  17  -1   5    0.87    0.17 
 -17   1  -5    0.60    0.18 
  17   1   5    0.96    0.18 
  17   1   5    0.63    0.18 
 -17   1  -5    0.82    0.18 
 -19  -1  -5    6.46    1.03 
  19  -1   5    7.57    1.03 
 -19  -1  -5    7.31    1.02 
  19  -1   5    7.43    1.03 
 -19   1  -5    7.07    1.03 
  19   1   5    7.52    1.03 
 -19   1  -5    7.79    1.03 
  19   1   5    7.17    1.03 
  21  -1   5    3.21    0.49 
  21  -1   5    3.22    0.48 
 -21  -1  -5    3.09    0.48 
 -21  -1  -5    3.44    0.50 
 -21   1  -5    2.93    0.48 
 -21   1  -5    3.67    0.49 
  21   1   5    3.24    0.49 
  21   1   5    3.09    0.49 
  23  -1   5    0.09    0.17 
  23  -1   5    0.09    0.17 
 -23  -1  -5   -0.08    0.16 
 -23  -1  -5   -0.09    0.16 
 -23   1  -5    0.04    0.18 
  23   1   5    0.11    0.19 
  23   1   5   -0.05    0.17 
 -23   1  -5    0.08    0.17 
  25  -1   5    2.25    0.40 
 -25  -1  -5    2.42    0.41 
  25  -1   5    2.32    0.39 
  25   1   5    2.75    0.41 
  25   1   5    1.87    0.38 
 -25   1  -5    2.41    0.40 
 -25   1  -5    2.68    0.39 
  29  -1   5   -0.28    0.22 
 -29   1  -5    0.16    0.24 
  31  -1   5    0.43    0.26 
 -31   1  -5    0.41    0.27 
  36  -2  -5   -0.07    0.20 
 -36   2   5   -0.24    0.24 
  34  -2  -5    0.22    0.19 
 -34   2   5    0.11    0.22 
  32  -2  -5    0.39    0.19 
 -32   2   5    0.40    0.22 
  30  -2  -5    0.03    0.16 
  30  -2  -5    0.38    0.17 
  30   2  -5    0.43    0.22 
 -30   2   5   -0.05    0.19 
 -30   2   5    0.38    0.19 
  28  -2  -5    0.09    0.15 
  28  -2  -5   -0.13    0.15 
 -28  -2   5   -0.02    0.16 
  28   2  -5    0.15    0.19 
 -28   2   5   -0.24    0.17 
 -28   2   5    0.17    0.16 
  28   2  -5    0.09    0.16 
 -26  -2   5    0.65    0.21 
  26  -2  -5    0.84    0.20 
  26  -2  -5    0.98    0.19 
 -26  -2   5    1.12    0.20 
  26   2  -5    0.57    0.19 
 -26   2   5    0.69    0.19 
 -26   2   5    0.97    0.22 
  26   2  -5    0.77    0.22 
 -24  -2   5    0.22    0.13 
 -24  -2   5    0.09    0.16 
  24  -2  -5    0.03    0.13 
  24  -2  -5    0.01    0.13 
  24   2  -5    0.12    0.15 
 -24   2   5    0.03    0.13 
 -24   2   5    0.09    0.16 
  24   2  -5    0.22    0.14 
  22  -2  -5    0.13    0.13 
  22  -2  -5    0.03    0.12 
 -22  -2   5    0.17    0.11 
 -22  -2   5    0.28    0.16 
  22   2  -5   -0.22    0.14 
  22   2  -5    0.03    0.15 
 -22   2   5   -0.17    0.13 
 -22   2   5    0.09    0.14 
  20  -2  -5    0.33    0.13 
  20  -2  -5    0.32    0.11 
 -20  -2   5    0.21    0.11 
 -20  -2   5    0.58    0.16 
  20   2  -5    0.27    0.14 
 -20   2   5    0.25    0.14 
  20   2  -5    0.04    0.13 
 -20   2   5    0.36    0.15 
 -18  -2   5    0.83    0.16 
  18  -2  -5    0.96    0.20 
 -18  -2   5    1.12    0.21 
 -18   2   5    1.41    0.21 
  18   2  -5    0.71    0.19 
  18   2  -5    0.89    0.18 
  16  -2  -5    0.12    0.08 
  16  -2  -5   -0.05    0.11 
 -16   2   5    0.13    0.11 
 -16   2   5    0.18    0.13 
  14  -2  -5    0.56    0.13 
  14  -2  -5    0.36    0.11 
 -14  -2   5    0.55    0.12 
 -14  -2   5    0.61    0.16 
  14   2  -5    0.42    0.15 
  14   2  -5    0.30    0.12 
 -14   2   5    0.46    0.13 
 -14   2   5    0.43    0.14 
 -12  -2   5    2.27    0.33 
 -12  -2   5    1.67    0.29 
  12  -2  -5    1.89    0.29 
  12  -2  -5    2.66    0.31 
 -12   2   5    1.95    0.30 
  12   2  -5    1.89    0.30 
  12   2  -5    2.07    0.31 
 -12   2   5    2.22    0.31 
 -10  -2   5    0.46    0.11 
 -10  -2   5    0.51    0.16 
  10   2  -5    0.28    0.14 
  10   2  -5    0.38    0.13 
  -8  -2   5    1.16    0.24 
   8   2  -5    1.39    0.22 
   8   2  -5    1.35    0.22 
  -6  -2   5    2.14    0.33 
  -4  -2   5   98.71   13.19 
  -4  -2   5   95.09   13.18 
   4   2  -5  102.53   13.19 
   4   2  -5   89.29   13.18 
  -2  -2   5   75.76   10.62 
  -2  -2   5   76.66   10.62 
   2   2  -5   73.53   10.62 
   2   2  -5   83.87   10.62 
   0  -2   5   58.46    8.00 
   0   2  -5   58.01    8.00 
   0   2  -5   59.01    8.01 
   2  -2   5   18.44    2.46 
   2  -2   5   17.19    2.46 
   2   2   5   18.67    2.46 
   2   2   5   17.24    2.46 
  -2   2  -5   17.33    2.46 
  -2   2  -5   18.60    2.46 
  -4  -2  -5    1.86    0.33 
   4  -2   5    2.46    0.33 
   4  -2   5    2.36    0.34 
  -4  -2  -5    2.41    0.35 
   4   2   5    2.57    0.34 
  -4   2  -5    2.81    0.35 
   4   2   5    2.76    0.34 
  -4   2  -5    1.86    0.34 
  -6  -2  -5    0.70    0.15 
  -6  -2  -5    0.76    0.18 
   6  -2   5    1.11    0.16 
   6  -2   5    0.65    0.17 
  -6   2  -5    0.81    0.17 
   6   2   5    0.94    0.18 
  -6   2  -5    1.04    0.18 
   6   2   5    0.86    0.18 
  -8  -2  -5    0.17    0.14 
   8  -2   5    0.30    0.14 
   8  -2   5    0.31    0.10 
  -8  -2  -5    0.31    0.09 
   8   2   5    0.27    0.12 
  -8   2  -5    0.42    0.15 
   8   2   5    0.21    0.14 
  -8   2  -5    0.16    0.11 
 -10  -2  -5    0.35    0.11 
 -10  -2  -5    0.24    0.16 
  10  -2   5    0.14    0.11 
  10  -2   5    0.21    0.15 
 -10   2  -5    0.39    0.12 
  10   2   5    0.52    0.15 
  10   2   5    0.38    0.13 
 -10   2  -5    0.47    0.15 
 -14  -2  -5    5.12    0.69 
 -14  -2  -5    4.53    0.68 
  14  -2   5    4.61    0.69 
  14  -2   5    4.54    0.69 
 -14   2  -5    4.85    0.69 
  14   2   5    5.28    0.69 
  14   2   5    4.57    0.69 
 -14   2  -5    5.34    0.69 
  16  -2   5   -0.04    0.13 
 -16  -2  -5    0.02    0.10 
 -16  -2  -5   -0.14    0.14 
  16  -2   5   -0.02    0.14 
  16   2   5    0.15    0.14 
 -16   2  -5    0.26    0.15 
 -16   2  -5    0.11    0.14 
  16   2   5    0.04    0.14 
  18  -2   5    0.02    0.14 
 -18  -2  -5   -0.06    0.11 
  18  -2   5    0.00    0.14 
 -18  -2  -5    0.08    0.14 
 -18   2  -5    0.02    0.14 
 -18   2  -5   -0.10    0.14 
  18   2   5    0.05    0.15 
  18   2   5    0.03    0.16 
  20  -2   5    1.12    0.22 
 -20  -2  -5    1.43    0.22 
 -20  -2  -5    0.95    0.23 
  20  -2   5    0.98    0.23 
  20   2   5    1.21    0.25 
 -20   2  -5    0.71    0.23 
  20   2   5    1.14    0.23 
 -20   2  -5    1.27    0.23 
  22  -2   5    0.02    0.16 
 -22  -2  -5    0.00    0.14 
  22  -2   5    0.15    0.17 
 -22  -2  -5    0.04    0.16 
  22   2   5   -0.10    0.19 
 -22   2  -5    0.10    0.17 
 -22   2  -5    0.04    0.16 
  22   2   5    0.20    0.17 
 -24  -2  -5    1.10    0.26 
 -24  -2  -5    1.26    0.25 
  24  -2   5    1.19    0.26 
 -24   2  -5    1.47    0.27 
 -24   2  -5    1.60    0.28 
  24   2   5    0.94    0.25 
  24   2   5    1.21    0.28 
 -26   2  -5    0.72    0.23 
  28  -2   5   -0.07    0.20 
 -28  -2  -5    0.09    0.22 
  28   2   5    0.08    0.26 
 -28   2  -5   -0.12    0.22 
 -30  -2  -5   -0.30    0.23 
  30  -2   5    0.03    0.22 
 -30   2  -5    0.18    0.24 
  30   2   5    0.31    0.28 
  32  -2   5    0.40    0.29 
 -32  -2  -5    0.17    0.26 
  32   2   5   -0.16    0.29 
 -32   2  -5    0.01    0.28 
 -37  -3   5    0.68    0.25 
  37  -3  -5    0.46    0.23 
  37   3  -5    0.50    0.30 
 -37   3   5    1.04    0.30 
  35  -3  -5    0.70    0.23 
 -35  -3   5    0.55    0.25 
  35   3  -5    0.74    0.28 
 -35   3   5    0.51    0.27 
 -33  -3   5   -0.34    0.19 
  33   3  -5    0.37    0.25 
  31  -3  -5    4.45    0.75 
  31  -3  -5    6.25    0.76 
 -31   3   5    4.45    0.78 
 -31   3   5    5.73    0.77 
 -29  -3   5    1.05    0.22 
  29  -3  -5    0.71    0.21 
 -29  -3   5    0.65    0.24 
  29  -3  -5    1.11    0.22 
 -29   3   5    0.77    0.24 
 -29   3   5    1.10    0.23 
  29   3  -5    1.15    0.26 
  29   3  -5    1.01    0.23 
 -27  -3   5    2.92    0.41 
  27  -3  -5    2.86    0.40 
 -27  -3   5    2.10    0.42 
  27  -3  -5    2.63    0.40 
  27   3  -5    2.24    0.40 
 -27   3   5    2.94    0.41 
  27   3  -5    2.78    0.43 
 -27   3   5    2.49    0.42 
 -25  -3   5    4.19    0.68 
  25  -3  -5    4.16    0.67 
  25  -3  -5    5.32    0.67 
 -25  -3   5    5.12    0.67 
 -25   3   5    5.28    0.68 
 -25   3   5    5.09    0.68 
  25   3  -5    3.60    0.67 
  25   3  -5    5.05    0.68 
  23  -3  -5    6.38    0.90 
 -23  -3   5    6.69    0.90 
  23  -3  -5    6.15    0.90 
 -23  -3   5    6.58    0.92 
 -23   3   5    6.65    0.91 
 -23   3   5    6.67    0.91 
  23   3  -5    5.73    0.91 
  23   3  -5    6.40    0.91 
  21  -3  -5   11.65    1.66 
 -21  -3   5   12.13    1.67 
 -21  -3   5   12.02    1.66 
  21  -3  -5   12.98    1.66 
  21   3  -5   12.04    1.66 
 -21   3   5   11.88    1.66 
  21   3  -5   11.80    1.66 
 -21   3   5   11.40    1.66 
 -19  -3   5   13.32    1.84 
  19   3  -5   13.62    1.84 
  19   3  -5   13.16    1.85 
 -17  -3   5    1.65    0.25 
  17   3  -5    1.12    0.23 
 -15  -3   5   63.88    8.37 
  15   3  -5   58.46    8.36 
 -13  -3   5   28.78    3.83 
 -13  -3   5   27.28    3.83 
  13   3  -5   27.15    3.83 
  13   3  -5   28.31    3.83 
 -11  -3   5   22.84    3.48 
 -11  -3   5   27.92    3.49 
  11   3  -5   24.93    3.48 
  11   3  -5   26.48    3.48 
  -9  -3   5   38.60    5.29 
  -9  -3   5   37.37    5.29 
   9   3  -5   38.53    5.29 
   9   3  -5   40.04    5.29 
  -7  -3   5    4.44    0.63 
  -7  -3   5    4.77    0.65 
   7   3  -5    4.19    0.64 
   7   3  -5    4.72    0.65 
  -5  -3   5   35.09    4.82 
  -5  -3   5   37.29    4.83 
   5   3  -5   33.44    4.83 
  -3  -3   5   56.17    7.54 
  -3  -3   5   52.52    7.55 
   3   3  -5   55.67    7.54 
   3   3  -5   56.14    7.55 
   1   3  -5   81.42   11.14 
   1  -3   5    9.15    1.33 
  -1   3  -5   10.41    1.33 
  -1   3  -5    9.46    1.33 
   3  -3   5    5.80    0.78 
   3  -3   5    5.19    0.78 
  -3   3  -5    5.71    0.78 
  -3   3  -5    5.75    0.78 
   5  -3   5   38.92    5.58 
  -5  -3  -5   42.35    5.58 
   5  -3   5   42.09    5.58 
   5   3   5   37.31    5.58 
  -5   3  -5   37.87    5.58 
  -5   3  -5   46.01    5.58 
   5   3   5   41.05    5.58 
  -7  -3  -5    8.17    1.19 
   7  -3   5    9.10    1.19 
   7  -3   5    8.16    1.18 
  -7  -3  -5    8.11    1.18 
   7   3   5    8.97    1.19 
   7   3   5    7.87    1.19 
  -7   3  -5    9.10    1.19 
  -7   3  -5    9.34    1.19 
   9  -3   5   20.24    2.77 
  -9  -3  -5   20.98    2.77 
  -9  -3  -5   18.49    2.77 
   9  -3   5   20.00    2.77 
   9   3   5   21.06    2.77 
  -9   3  -5   23.83    2.77 
  -9   3  -5   17.20    2.77 
   9   3   5   20.40    2.77 
  11  -3   5   33.19    4.73 
  11  -3   5   37.94    4.73 
 -11  -3  -5   33.58    4.73 
 -11   3  -5   36.88    4.73 
  11   3   5   34.94    4.73 
 -11   3  -5   30.94    4.73 
 -13  -3  -5    5.62    0.83 
  13  -3   5    5.41    0.82 
 -13  -3  -5    5.83    0.82 
 -13   3  -5    6.87    0.83 
  13   3   5    5.84    0.83 
 -15  -3  -5    5.28    0.86 
  15  -3   5    6.72    0.87 
  15  -3   5    6.41    0.87 
 -15  -3  -5    5.98    0.87 
 -15   3  -5    6.99    0.88 
 -15   3  -5    5.97    0.87 
  15   3   5    6.24    0.88 
  17  -3   5    6.63    0.91 
  17  -3   5    6.32    0.91 
 -17  -3  -5    6.46    0.91 
 -17  -3  -5    6.42    0.90 
  17   3   5    6.51    0.92 
  17   3   5    6.86    0.92 
 -17   3  -5    5.95    0.91 
 -17   3  -5    6.53    0.91 
  19  -3   5    0.82    0.18 
  19  -3   5    0.39    0.18 
 -19  -3  -5    0.67    0.16 
 -19  -3  -5    0.61    0.19 
 -19   3  -5    0.71    0.18 
 -19   3  -5    0.68    0.19 
  19   3   5    0.56    0.19 
  19   3   5    0.70    0.21 
  21  -3   5    0.48    0.19 
  21  -3   5    0.72    0.19 
 -21  -3  -5    0.60    0.20 
 -21  -3  -5    0.82    0.19 
 -21   3  -5    0.85    0.21 
 -21   3  -5    0.52    0.19 
  21   3   5    0.94    0.24 
  21   3   5    0.81    0.19 
 -23  -3  -5    0.36    0.20 
  23  -3   5    0.66    0.19 
 -23  -3  -5    0.35    0.17 
  23  -3   5    0.45    0.19 
  23   3   5    0.51    0.19 
  23   3   5    0.62    0.24 
 -23   3  -5    0.67    0.21 
 -23   3  -5    0.53    0.18 
  25  -3   5    1.68    0.29 
 -25  -3  -5    1.32    0.27 
  25  -3   5    1.32    0.28 
 -25   3  -5    1.60    0.30 
  25   3   5    2.06    0.33 
 -25   3  -5    0.97    0.27 
 -27  -3  -5    2.02    0.43 
  27   3   5    3.33    0.47 
 -29  -3  -5    0.36    0.24 
  29  -3   5    0.29    0.22 
 -29   3  -5    0.67    0.27 
  29   3   5    0.39    0.30 
 -31  -3  -5    0.66    0.27 
  31   3   5    1.05    0.32 
 -31   3  -5    0.20    0.30 
  36  -4  -5    0.17    0.21 
 -36  -4   5   -0.33    0.22 
  36   4  -5   -0.07    0.28 
 -36   4   5   -0.29    0.24 
 -34  -4   5    0.10    0.21 
  34   4  -5   -0.09    0.25 
 -32  -4   5   -0.07    0.18 
  32  -4  -5   -0.12    0.16 
  32  -4  -5   -0.06    0.17 
  32   4  -5   -0.33    0.24 
 -32   4   5    0.15    0.22 
 -32   4   5    0.06    0.20 
  30  -4  -5    0.33    0.18 
  30  -4  -5    0.49    0.17 
 -30   4   5    0.11    0.19 
 -30   4   5    0.32    0.20 
 -28  -4   5   -0.07    0.15 
 -28  -4   5    0.16    0.21 
  28  -4  -5   -0.16    0.14 
  28  -4  -5   -0.01    0.14 
  28   4  -5   -0.04    0.17 
  28   4  -5    0.20    0.22 
 -28   4   5    0.17    0.21 
 -28   4   5   -0.05    0.18 
  26  -4  -5    1.44    0.24 
 -26  -4   5    1.89    0.29 
 -26  -4   5    1.45    0.24 
  26   4  -5    0.92    0.25 
 -26   4   5    1.15    0.25 
 -26   4   5    1.09    0.25 
  26   4  -5    1.20    0.28 
  24  -4  -5    1.31    0.20 
 -24  -4   5    1.03    0.24 
 -24  -4   5    1.03    0.20 
  24  -4  -5    1.08    0.20 
 -24   4   5    0.95    0.21 
  24   4  -5    0.63    0.22 
 -24   4   5    0.80    0.21 
  24   4  -5    0.87    0.24 
  22  -4  -5    0.48    0.13 
 -22  -4   5    0.05    0.18 
 -22  -4   5    0.36    0.13 
  22  -4  -5    0.19    0.14 
 -22   4   5    0.27    0.16 
 -22   4   5    0.13    0.13 
  22   4  -5    0.44    0.17 
  22   4  -5    0.36    0.15 
 -20  -4   5    3.64    0.47 
 -20  -4   5    3.54    0.45 
  20   4  -5    3.31    0.47 
  20   4  -5    2.97    0.46 
 -20   4   5    1.78    0.47 
 -18  -4   5    4.54    0.57 
 -18  -4   5    3.47    0.58 
  18   4  -5    4.06    0.58 
  18   4  -5    3.81    0.58 
 -16  -4   5    1.75    0.27 
  16   4  -5    1.83    0.29 
 -14  -4   5    6.38    0.75 
 -14  -4   5    5.28    0.76 
  14   4  -5    4.38    0.75 
 -12  -4   5    0.92    0.21 
 -12  -4   5    0.87    0.17 
  12   4  -5    1.18    0.21 
  12   4  -5    1.03    0.19 
 -10  -4   5    7.25    0.95 
 -10  -4   5    6.59    0.94 
  10   4  -5    7.17    0.95 
  10   4  -5    6.24    0.94 
  -8  -4   5   12.41    1.67 
  -8  -4   5   12.09    1.68 
   8   4  -5   12.56    1.68 
   8   4  -5   11.47    1.67 
   6   4  -5    1.46    0.24 
  -6   4  -5    7.69    1.07 
  -8  -4  -5    5.76    0.85 
   8  -4   5    5.90    0.85 
   8  -4   5    6.37    0.84 
  -8  -4  -5    5.69    0.84 
  -8   4  -5    6.80    0.85 
   8   4   5    5.90    0.85 
  -8   4  -5    6.01    0.85 
  10  -4   5    0.11    0.13 
 -10  -4  -5   -0.02    0.13 
 -10  -4  -5    0.09    0.08 
  10  -4   5    0.21    0.11 
  10   4   5    0.23    0.13 
 -10   4  -5    0.39    0.13 
  10   4   5    0.08    0.13 
 -10   4  -5   -0.04    0.13 
  14  -4   5    1.44    0.23 
 -14  -4  -5    1.49    0.24 
 -14  -4  -5    1.37    0.22 
  14  -4   5    1.33    0.24 
 -14   4  -5    1.30    0.24 
 -14   4  -5    1.19    0.24 
  14   4   5    1.42    0.25 
  14   4   5    0.96    0.24 
  16  -4   5    1.61    0.23 
 -16  -4  -5    1.14    0.22 
 -16  -4  -5    1.26    0.23 
  16  -4   5    1.06    0.23 
 -16   4  -5    1.12    0.24 
 -16   4  -5    1.18    0.24 
  16   4   5    1.06    0.24 
  16   4   5    1.42    0.26 
 -18  -4  -5    2.79    0.46 
 -18  -4  -5    2.99    0.45 
  18  -4   5    2.63    0.45 
  18  -4   5    3.37    0.45 
 -18   4  -5    3.16    0.46 
  18   4   5    3.31    0.47 
 -18   4  -5    3.27    0.46 
  18   4   5    2.84    0.46 
 -20  -4  -5    2.50    0.45 
 -20  -4  -5    2.60    0.44 
  20  -4   5    3.52    0.45 
  20  -4   5    2.88    0.45 
  20   4   5    2.72    0.46 
 -20   4  -5    3.07    0.45 
  20   4   5    3.38    0.48 
 -20   4  -5    3.49    0.47 
 -22  -4  -5   -0.13    0.15 
 -22  -4  -5   -0.01    0.15 
  22  -4   5    0.27    0.16 
  22  -4   5    0.09    0.16 
 -22   4  -5    0.22    0.19 
  22   4   5    0.15    0.15 
  22   4   5    0.07    0.23 
 -22   4  -5    0.21    0.16 
  24  -4   5   -0.30    0.16 
 -24  -4  -5    0.33    0.16 
  24  -4   5    0.06    0.18 
 -24  -4  -5    0.31    0.17 
  24   4   5    0.24    0.16 
 -24   4  -5   -0.23    0.16 
  24   4   5    0.47    0.25 
 -24   4  -5    0.30    0.22 
  26  -4   5    0.19    0.18 
 -26   4  -5    0.11    0.23 
 -28  -4  -5   -0.06    0.22 
  28  -4   5    0.01    0.20 
  28   4   5   -0.09    0.28 
 -28   4  -5   -0.33    0.25 
  30  -4   5    0.10    0.21 
 -30  -4  -5    0.34    0.23 
 -30   4  -5    0.15    0.25 
  30   4   5    0.06    0.30 
 -35  -5   5    0.55    0.26 
  35  -5  -5    0.89    0.22 
 -35   5   5    0.98    0.30 
  35   5  -5    1.01    0.32 
 -33  -5   5    0.08    0.18 
  33   5  -5    0.21    0.26 
 -33   5   5    0.14    0.27 
  31  -5  -5    2.12    0.35 
 -31  -5   5    1.98    0.38 
  31  -5  -5    2.28    0.35 
 -31   5   5    1.52    0.35 
  31   5  -5    2.20    0.41 
 -31   5   5    2.53    0.37 
 -29   5   5   -0.25    0.20 
 -29   5   5    0.04    0.20 
 -27  -5   5    0.61    0.21 
 -27  -5   5    0.74    0.18 
  27   5  -5    0.30    0.19 
  27   5  -5    0.39    0.24 
 -25  -5   5    2.07    0.36 
  25  -5  -5    2.61    0.34 
 -25  -5   5    2.06    0.33 
  25  -5  -5    2.14    0.33 
  25   5  -5    1.63    0.34 
  25   5  -5    2.05    0.37 
  23  -5  -5    1.94    0.26 
 -23  -5   5    1.24    0.29 
 -23  -5   5    1.63    0.27 
  23   5  -5    1.27    0.27 
  23   5  -5    1.58    0.30 
 -21  -5   5    0.23    0.17 
 -21  -5   5    0.58    0.14 
  21   5  -5    0.40    0.18 
  21   5  -5    0.36    0.16 
 -19  -5   5    0.13    0.18 
 -19  -5   5    0.31    0.12 
  19   5  -5    0.34    0.15 
  19   5  -5    0.45    0.17 
 -17  -5   5    1.48    0.30 
 -17  -5   5    1.96    0.27 
  17   5  -5    1.69    0.29 
  17   5  -5    1.55    0.28 
 -15  -5   5    1.85    0.30 
  15   5  -5    1.49    0.29 
 -13  -5   5    0.14    0.10 
 -13  -5   5    0.37    0.16 
  13   5  -5    0.00    0.15 
  13   5  -5    0.23    0.13 
 -11  -5   5    5.93    0.78 
 -11  -5   5    5.18    0.75 
  11   5  -5    5.27    0.77 
  11   5  -5    5.51    0.77 
  13  -5   5    4.21    0.59 
 -13  -5  -5    3.64    0.60 
 -13  -5  -5    3.52    0.59 
  13   5   5    4.75    0.61 
  13   5   5    4.68    0.60 
 -13   5  -5    4.42    0.60 
  15  -5   5    3.42    0.51 
 -15  -5  -5    3.66    0.51 
  15  -5   5    3.80    0.51 
 -15  -5  -5    3.41    0.52 
 -15   5  -5    3.74    0.52 
  15   5   5    3.33    0.52 
 -15   5  -5    3.12    0.51 
  15   5   5    3.33    0.51 
 -17  -5  -5    1.64    0.27 
 -17  -5  -5    1.45    0.28 
  17  -5   5    1.69    0.27 
  17  -5   5    1.68    0.27 
  17   5   5    1.82    0.31 
 -17   5  -5    1.52    0.28 
  17   5   5    1.52    0.27 
  19  -5   5    1.38    0.29 
 -19  -5  -5    1.46    0.27 
  19  -5   5    1.98    0.29 
 -19  -5  -5    1.60    0.29 
  19   5   5    2.23    0.33 
 -19   5  -5    1.94    0.29 
 -19   5  -5    2.01    0.30 
  19   5   5    1.08    0.28 
 -21  -5  -5    4.96    0.62 
  21  -5   5    3.42    0.61 
 -21  -5  -5    3.80    0.62 
  21  -5   5    4.56    0.62 
  21   5   5    4.78    0.64 
 -21   5  -5    5.48    0.63 
 -21   5  -5    4.07    0.62 
  21   5   5    3.41    0.61 
 -23  -5  -5    1.65    0.32 
 -23  -5  -5    1.79    0.31 
  23  -5   5    2.04    0.32 
  23  -5   5    1.73    0.31 
  23   5   5    2.03    0.36 
  23   5   5    1.47    0.31 
 -23   5  -5    2.66    0.35 
 -23   5  -5    1.55    0.31 
  25  -5   5    0.25    0.17 
  25  -5   5   -0.16    0.18 
 -25   5  -5    0.04    0.17 
 -25   5  -5    0.01    0.21 
 -27  -5  -5    3.31    0.56 
  27   5   5    4.10    0.60 
  29  -5   5    0.52    0.20 
  29   5   5    0.76    0.32 
 -29   5  -5   -0.04    0.25 
 -34  -6   5   -0.05    0.20 
  34   6  -5   -0.06    0.30 
  32  -6  -5   -0.25    0.19 
  32  -6  -5   -0.12    0.18 
 -32  -6   5    0.23    0.19 
  32   6  -5   -0.18    0.27 
 -32   6   5   -0.16    0.22 
 -32   6   5    0.16    0.22 
 -30  -6   5    0.18    0.18 
  30  -6  -5   -0.07    0.15 
  30   6  -5   -0.12    0.29 
 -30   6   5   -0.12    0.18 
 -30   6   5    0.44    0.21 
  28  -6  -5    0.24    0.16 
 -28  -6   5    0.33    0.17 
  28   6  -5    0.50    0.25 
 -28   6   5    0.34    0.19 
 -26  -6   5   -0.02    0.14 
 -26  -6   5    0.25    0.20 
  26   6  -5    0.23    0.22 
  26   6  -5    0.31    0.17 
 -24  -6   5    0.11    0.19 
 -24  -6   5    0.03    0.13 
  24   6  -5    0.02    0.15 
  24   6  -5    0.31    0.20 
 -22  -6   5    0.40    0.14 
 -22  -6   5    0.05    0.18 
  22   6  -5    0.15    0.16 
  22   6  -5    0.61    0.19 
 -20  -6   5    1.92    0.26 
 -20  -6   5    1.15    0.28 
  20   6  -5    1.45    0.27 
  20   6  -5    1.34    0.29 
 -18  -6   5    0.36    0.13 
 -18  -6   5    0.30    0.18 
  18   6  -5    0.29    0.18 
  18   6  -5    0.48    0.15 
 -16  -6   5    1.49    0.25 
 -16  -6   5    1.52    0.28 
  16   6  -5    1.66    0.26 
  16   6  -5    1.49    0.28 
 -12  -6   5    2.24    0.36 
 -14  -6  -5    0.18    0.15 
 -14  -6  -5    0.04    0.11 
  14   6   5    0.10    0.13 
  14   6   5    0.17    0.17 
  16  -6   5    2.60    0.42 
 -16  -6  -5    3.24    0.42 
 -16  -6  -5    2.72    0.44 
 -16   6  -5    2.80    0.42 
  16   6   5    2.58    0.44 
  16   6   5    2.59    0.42 
 -18  -6  -5    0.31    0.14 
  18  -6   5   -0.08    0.15 
  18  -6   5    0.01    0.15 
 -18  -6  -5    0.18    0.17 
  18   6   5    0.18    0.21 
 -18   6  -5   -0.01    0.15 
  18   6   5    0.11    0.15 
 -18   6  -5    0.27    0.18 
 -20  -6  -5    0.15    0.15 
  20  -6   5    0.26    0.16 
  20  -6   5    0.11    0.16 
 -20  -6  -5    0.39    0.20 
  20   6   5    0.05    0.17 
 -20   6  -5    0.37    0.32 
  20   6   5    0.08    0.22 
 -22  -6  -5    0.04    0.18 
 -22  -6  -5    0.49    0.17 
  22   6   5    0.31    0.25 
  22   6   5    0.12    0.17 
 -24  -6  -5    0.12    0.16 
 -24   6  -5   -0.15    0.22 
 -24   6  -5    0.29    0.17 
  24   6   5   -0.35    0.27 
  26  -6   5   -0.11    0.17 
 -26  -6  -5    0.23    0.20 
  26   6   5   -0.09    0.27 
 -26   6  -5   -0.15    0.23 
 -28  -6  -5    0.42    0.23 
  28  -6   5    0.16    0.19 
 -28   6  -5    0.29    0.27 
  28   6   5   -0.13    0.31 
 -31  -7   5    2.06    0.34 
  31  -7  -5    1.88    0.35 
  31  -7  -5    1.91    0.33 
  31   7  -5    1.94    0.42 
 -27  -7   5    2.57    0.36 
 -27  -7   5    1.57    0.38 
  27   7  -5    1.81    0.36 
  27   7  -5    3.02    0.41 
 -25  -7   5    4.81    0.82 
 -25  -7   5    6.10    0.80 
  25   7  -5    6.13    0.82 
  25   7  -5    5.34    0.81 
 -23  -7   5    1.34    0.22 
 -23  -7   5    0.88    0.25 
  23   7  -5    0.72    0.22 
  23   7  -5    1.42    0.27 
 -21  -7   5    7.13    0.92 
 -21  -7   5    6.60    0.94 
  21   7  -5    6.17    0.94 
  21   7  -5    6.10    0.93 
 -19  -7   5    6.58    0.89 
 -19  -7   5    6.10    0.91 
  19   7  -5    6.21    0.89 
  19   7  -5    6.18    0.91 
 -17  -7   5    2.06    0.27 
 -17  -7   5    1.31    0.29 
  17   7  -5    1.49    0.29 
  17   7  -5    1.38    0.28 
 -15  -7   5    9.39    1.27 
 -15  -7   5    8.91    1.28 
  15   7  -5    9.09    1.28 
 -15  -7  -5    3.80    0.57 
 -17  -7  -5    0.43    0.15 
 -17  -7  -5    0.16    0.17 
 -19  -7  -5    4.02    0.64 
  19  -7   5    4.10    0.63 
 -19  -7  -5    5.49    0.65 
 -19   7  -5    4.00    0.63 
 -21  -7  -5    3.03    0.42 
 -21  -7  -5    2.56    0.43 
  21  -7   5    3.18    0.42 
  21  -7   5    2.08    0.41 
 -21   7  -5    1.96    0.40 
  21   7   5    3.20    0.48 
 -21   7  -5    3.20    0.43 
  23  -7   5   -0.03    0.17 
 -23  -7  -5    0.01    0.17 
 -23  -7  -5    0.23    0.21 
 -23   7  -5    0.05    0.19 
 -23   7  -5    0.28    0.20 
  23   7   5   -0.09    0.22 
  23   7   5    0.52    0.29 
  25  -7   5    1.03    0.29 
  25  -7   5    1.98    0.30 
 -25   7  -5    1.42    0.29 
 -25   7  -5    2.06    0.35 
 -27  -7  -5    1.64    0.31 
  27   7   5    1.70    0.44 
 -30  -8   5    0.00    0.19 
  30   8  -5   -0.52    0.29 
 -26  -8   5    0.14    0.23 
 -26  -8   5    0.59    0.18 
  26   8  -5    0.69    0.33 
 -24  -8   5    1.21    0.28 
 -24  -8   5    1.05    0.22 
 -22  -8   5    2.95    0.48 
 -22  -8   5    3.08    0.46 
 -20  -8   5    2.33    0.34 
 -20  -8   5    1.68    0.39 
 -16  -8  -5    4.07    0.59 
 -18  -8  -5    0.56    0.21 
 -18  -8  -5    0.76    0.18 
  18   8   5    0.30    0.19 
  18   8   5    0.64    0.25 
 -20  -8  -5   -0.23    0.19 
 -20  -8  -5    0.01    0.15 
  20   8   5   -0.07    0.16 
  20   8   5   -0.08    0.23 
 -22  -8  -5   -0.33    0.20 
 -22  -8  -5    0.24    0.18 
  22   8   5   -0.16    0.18 
  22   8   5    0.47    0.26 
  24  -8   5   -0.04    0.17 
  24  -8   5    0.05    0.18 
 -24   8  -5   -0.16    0.16 
 -24   8  -5    0.02    0.22 
 -25  -9   5    0.86    0.22 
 -25  -9   5    0.77    0.26 
  25   9  -5    0.89    0.27 
  25   9  -5    0.59    0.22 
 -23  -9   5   -0.11    0.15 
 -23  -9   5    0.08    0.22 
  23   9  -5    0.20    0.21 
  23   9  -5    0.21    0.21 
 -21  -9   5    1.25    0.21 
 -21  -9   5    0.97    0.26 
  21   9  -5    1.02    0.28 
  21   9  -5    1.03    0.24 
 -19  -9   5    0.00    0.19 
  19   9  -5   -0.15    0.20 
  19   9   5    0.20    0.18 
  19   9   5    0.04    0.26 
 -21  -9  -5    0.38    0.19 
  21   9   5   -0.21    0.25 
  21   9   5    0.13    0.18 
 -23  -9  -5   -0.23    0.19 
 -24 -10   5   -0.13    0.23 
 -24 -10   5    0.01    0.18 
  24  10  -5    0.16    0.19 
  24  10  -5   -0.19    0.22 
 -22 -10   5    0.12    0.16 
 -22 -10   5    0.17    0.22 
 -21 -11   5    1.59    0.31 
 -19 -11   5    1.76    0.32 
 -14 -12   5    1.10    0.25 
  38   0  -6    1.19    0.29 
 -38   0   6    0.99    0.29 
 -36   0   6    0.16    0.23 
  36   0  -6    0.47    0.23 
  34   0  -6    2.92    0.44 
 -34   0   6    2.32    0.44 
 -30   0   6    2.87    0.46 
  30   0  -6    2.65    0.45 
  30   0  -6    3.19    0.46 
 -30   0   6    3.05    0.46 
  28   0  -6    7.26    0.97 
 -28   0   6    6.69    0.97 
 -28   0   6    6.27    0.97 
  28   0  -6    6.99    0.97 
  26   0  -6   11.55    1.59 
 -26   0   6   10.58    1.60 
 -26   0   6   11.56    1.60 
  26   0  -6   12.23    1.60 
 -24   0   6    6.06    0.84 
 -24   0   6    5.72    0.85 
  24   0  -6    6.20    0.84 
  24   0  -6    5.60    0.84 
  22   0  -6   12.25    1.68 
  22   0  -6   12.02    1.68 
 -22   0   6   11.94    1.69 
 -22   0   6   12.37    1.68 
 -20   0   6    0.17    0.16 
 -20   0   6    0.29    0.12 
  20   0  -6    0.30    0.14 
  20   0  -6    0.11    0.11 
 -16   0   6    2.44    0.39 
  16   0  -6    2.79    0.40 
  16   0  -6    3.17    0.40 
 -16   0   6    2.62    0.41 
 -14   0   6    9.73    1.33 
  14   0  -6    9.63    1.33 
 -14   0   6    9.12    1.34 
  14   0  -6    9.88    1.33 
 -12   0   6    0.87    0.17 
  12   0  -6    1.07    0.19 
 -12   0   6    1.02    0.21 
  12   0  -6    1.32    0.20 
 -10   0   6    5.93    0.89 
  10   0  -6    6.54    0.88 
  10   0  -6    6.11    0.88 
 -10   0   6    6.44    0.88 
   8   0  -6   20.55    2.72 
  -8   0   6   20.23    2.72 
  -8   0   6   19.75    2.72 
   8   0  -6   18.71    2.72 
  -6   0   6    4.49    0.46 
  -6   0   6    2.79    0.43 
   6   0  -6    2.91    0.44 
   6   0  -6    2.88    0.44 
  -4   0   6   31.23    4.39 
   4   0  -6   32.89    4.39 
   4   0  -6   31.57    4.39 
  -4   0   6   32.65    4.39 
   2   0  -6   23.12    3.03 
   2   0  -6   20.36    3.03 
  -2   0   6   22.39    3.03 
  -2   0   6   22.71    3.03 
   0   0   6    1.60    0.23 
   0   0   6    1.40    0.23 
   0   0  -6    1.46    0.23 
   2   0   6   25.57    3.41 
  -2   0  -6   23.18    3.41 
   2   0   6   25.09    3.41 
  -2   0  -6   25.61    3.41 
  -4   0  -6    7.99    1.16 
  -4   0  -6    8.77    1.15 
   4   0   6    8.04    1.15 
   4   0   6    8.48    1.16 
   6   0   6    2.60    0.36 
   6   0   6    2.24    0.37 
 -14   0  -6    0.14    0.12 
 -14   0  -6    0.13    0.16 
 -16   0  -6    7.86    1.02 
  16   0   6    7.94    1.02 
  16   0   6    5.02    1.02 
 -16   0  -6    8.04    1.01 
 -18   0  -6    6.06    0.83 
 -18   0  -6    5.54    0.83 
  18   0   6    6.15    0.83 
  18   0   6    5.44    0.83 
 -20   0  -6    6.60    0.90 
  20   0   6    5.99    0.90 
  20   0   6    6.83    0.91 
 -20   0  -6    6.04    0.91 
 -22   0  -6    9.96    1.31 
  22   0   6    9.06    1.31 
  22   0   6    9.00    1.31 
  24   0   6    1.60    0.34 
  24   0   6    2.57    0.36 
 -24   0  -6    1.52    0.33 
 -24   0  -6    2.68    0.36 
  28   0   6    4.07    0.67 
 -28   0  -6    4.57    0.66 
  30   0   6   -0.02    0.26 
 -30   0  -6    0.05    0.26 
 -32   0  -6    3.10    0.48 
  32   0   6    2.13    0.46 
  37  -1  -6    0.05    0.21 
 -37  -1   6   -0.08    0.24 
  37   1  -6    0.58    0.27 
 -37   1   6   -0.17    0.25 
 -35  -1   6    0.39    0.23 
  35  -1  -6    0.69    0.22 
  35   1  -6    0.46    0.25 
 -35   1   6    0.51    0.26 
 -33  -1   6    0.17    0.20 
  33   1  -6    0.52    0.23 
  31  -1  -6    2.25    0.36 
 -31  -1   6    1.90    0.36 
 -31   1   6    2.23    0.36 
 -31   1   6    1.95    0.39 
  31   1  -6    2.24    0.37 
  29  -1  -6    0.48    0.17 
  29  -1  -6    0.44    0.18 
 -29  -1   6    0.55    0.20 
 -29  -1   6    0.57    0.19 
 -29   1   6    0.45    0.19 
  29   1  -6    0.51    0.21 
  29   1  -6    0.36    0.17 
 -29   1   6    0.24    0.19 
 -27  -1   6    2.45    0.35 
 -27  -1   6    1.81    0.36 
  27  -1  -6    2.37    0.35 
  27  -1  -6    2.21    0.35 
 -27   1   6    2.08    0.36 
 -27   1   6    1.87    0.35 
  27   1  -6    1.96    0.34 
  27   1  -6    2.33    0.36 
 -25  -1   6    3.16    0.54 
 -25  -1   6    3.28    0.55 
  25  -1  -6    4.76    0.55 
  25  -1  -6    4.85    0.55 
 -25   1   6    3.80    0.54 
 -25   1   6    3.34    0.55 
  25   1  -6    3.40    0.54 
  25   1  -6    3.58    0.54 
  23  -1  -6    0.33    0.14 
  23  -1  -6    0.18    0.14 
 -23  -1   6    0.32    0.18 
 -23  -1   6    0.36    0.13 
 -23   1   6    0.14    0.16 
 -23   1   6    0.22    0.14 
  23   1  -6    0.41    0.15 
  23   1  -6    0.50    0.15 
 -21  -1   6    2.70    0.39 
 -21  -1   6    2.87    0.41 
  21  -1  -6    2.10    0.38 
  21  -1  -6    2.55    0.39 
 -21   1   6    2.60    0.39 
  21   1  -6    2.82    0.40 
 -21   1   6    2.99    0.41 
  21   1  -6    2.62    0.39 
 -19  -1   6    2.27    0.29 
  19  -1  -6    1.83    0.29 
 -19  -1   6    1.61    0.30 
  19   1  -6    1.67    0.29 
 -19   1   6    1.86    0.29 
  19   1  -6    1.79    0.29 
  17  -1  -6    3.32    0.40 
  17  -1  -6    2.35    0.39 
 -17   1   6    2.80    0.39 
 -17   1   6    2.40    0.40 
  15  -1  -6   12.27    1.63 
 -15  -1   6   11.09    1.64 
  15  -1  -6   12.09    1.63 
 -15  -1   6   11.71    1.63 
 -15   1   6   11.07    1.63 
 -15   1   6   12.70    1.63 
  13  -1  -6   12.01    1.63 
  13  -1  -6   11.78    1.62 
 -13   1   6   11.86    1.63 
 -13   1   6   11.46    1.63 
  11  -1  -6    5.34    0.78 
  11  -1  -6    5.83    0.78 
 -11   1   6    5.46    0.78 
 -11   1   6    5.63    0.79 
   9  -1  -6   38.32    5.43 
   9  -1  -6   41.16    5.43 
  -9   1   6   37.79    5.43 
  -9   1   6   41.43    5.43 
   7  -1  -6    2.68    0.35 
   7  -1  -6    2.48    0.35 
  -7   1   6    2.09    0.35 
  -7   1   6    2.22    0.36 
   7   1  -6    2.88    0.38 
   5  -1  -6   18.98    2.53 
   5  -1  -6   19.25    2.53 
  -5  -1   6   17.69    2.53 
  -5   1   6   18.81    2.53 
  -5   1   6   18.37    2.53 
   5   1  -6   16.77    2.53 
   5   1  -6   18.92    2.53 
   3  -1  -6   13.66    2.13 
  -3  -1   6   17.07    2.13 
  -3  -1   6   15.97    2.14 
   3  -1  -6   15.00    2.13 
   3   1  -6   18.55    2.13 
  -3   1   6   13.33    2.13 
   3   1  -6   14.88    2.13 
  -3   1   6   15.62    2.13 
   1  -1  -6   17.86    2.48 
  -1  -1   6   18.77    2.48 
  -1   1   6   16.45    2.48 
   1   1  -6   18.10    2.48 
   1   1  -6   18.84    2.48 
  -1   1   6   18.49    2.48 
  -1  -1  -6    2.72    0.35 
   1  -1   6    2.37    0.36 
   1  -1   6    2.18    0.35 
  -1  -1  -6    2.59    0.36 
  -1   1  -6    2.30    0.36 
   1   1   6    1.93    0.35 
  -1   1  -6    2.80    0.36 
   1   1   6    2.83    0.36 
  -3  -1  -6   35.69    4.93 
   3  -1   6   37.40    4.93 
  -3  -1  -6   36.80    4.93 
   3  -1   6   33.47    4.93 
   3   1   6   36.67    4.93 
   3   1   6   36.59    4.93 
  -3   1  -6   37.17    4.93 
  -3   1  -6   34.42    4.93 
  -5  -1  -6    3.52    0.57 
   5  -1   6    3.92    0.57 
  -5  -1  -6    4.63    0.58 
   5  -1   6    4.74    0.58 
  -5   1  -6    3.61    0.57 
   5   1   6    3.95    0.58 
  -5   1  -6    4.68    0.58 
   5   1   6    3.62    0.57 
  -7  -1  -6    8.06    1.11 
   7  -1   6    7.41    1.11 
   7  -1   6    8.20    1.12 
  -7  -1  -6    8.04    1.12 
  -7   1  -6    8.00    1.12 
   7   1   6    7.64    1.11 
  -7   1  -6    8.21    1.11 
   7   1   6    8.71    1.12 
   9  -1   6    8.45    1.17 
  -9  -1  -6    7.94    1.17 
   9  -1   6    8.38    1.18 
  -9  -1  -6    8.92    1.18 
  -9   1  -6    8.84    1.18 
  -9   1  -6    8.24    1.17 
   9   1   6    8.39    1.18 
   9   1   6    8.75    1.17 
  13  -1   6    2.49    0.39 
 -13  -1  -6    2.64    0.40 
 -13  -1  -6    2.88    0.39 
  13  -1   6    3.11    0.41 
 -13   1  -6    2.81    0.40 
 -13   1  -6    2.30    0.40 
  13   1   6    2.76    0.40 
  13   1   6    2.37    0.40 
  15  -1   6    2.35    0.33 
 -15  -1  -6    2.15    0.31 
 -15  -1  -6    2.43    0.33 
  15  -1   6    1.78    0.32 
 -15   1  -6    1.82    0.32 
  15   1   6    2.23    0.33 
 -15   1  -6    2.13    0.33 
  15   1   6    1.72    0.32 
  17  -1   6    0.27    0.14 
  17  -1   6    0.28    0.15 
 -17  -1  -6    0.31    0.16 
 -17  -1  -6    0.52    0.13 
  17   1   6    0.15    0.17 
 -17   1  -6    0.49    0.16 
  17   1   6    0.46    0.16 
 -17   1  -6    0.07    0.17 
  19  -1   6    7.15    0.94 
  19  -1   6    6.31    0.93 
 -19  -1  -6    5.62    0.93 
 -19  -1  -6    6.61    0.93 
  19   1   6    7.03    0.94 
 -19   1  -6    7.38    0.93 
  19   1   6    6.76    0.94 
 -19   1  -6    5.94    0.94 
 -21  -1  -6    0.94    0.22 
  21  -1   6    0.95    0.23 
  21  -1   6    1.05    0.22 
 -21  -1  -6    1.20    0.21 
 -21   1  -6    0.58    0.21 
 -21   1  -6    1.11    0.23 
  21   1   6    1.19    0.24 
 -23  -1  -6    0.21    0.18 
  23  -1   6    0.33    0.18 
  23  -1   6    0.36    0.19 
 -23  -1  -6   -0.12    0.16 
 -23   1  -6   -0.06    0.16 
  23   1   6    0.16    0.17 
 -23   1  -6    0.08    0.18 
  23   1   6    0.58    0.22 
 -25  -1  -6    4.27    0.65 
  25  -1   6    3.76    0.64 
  25   1   6    5.55    0.72 
 -25   1  -6    4.01    0.63 
  27  -1   6    0.39    0.24 
  27   1   6    0.64    0.25 
 -27   1  -6    0.27    0.23 
  29  -1   6    1.22    0.30 
 -29   1  -6    0.75    0.28 
  31  -1   6    0.53    0.27 
 -31   1  -6    0.24    0.27 
 -36  -2   6    0.40    0.24 
  36  -2  -6    0.21    0.23 
 -36   2   6    0.60    0.24 
  36   2  -6    0.43    0.27 
  34  -2  -6    2.67    0.43 
 -34   2   6    2.70    0.45 
  32  -2  -6    2.17    0.38 
  32  -2  -6    1.70    0.38 
 -32   2   6    2.30    0.43 
 -32   2   6    2.79    0.39 
  30  -2  -6    6.95    0.99 
  30  -2  -6    6.94    1.00 
 -30   2   6    7.34    1.01 
 -30   2   6    6.92    1.00 
  28  -2  -6    0.42    0.17 
  28  -2  -6    0.33    0.17 
 -28   2   6    0.43    0.19 
  28   2  -6    0.76    0.22 
 -28   2   6    0.49    0.19 
  28   2  -6    0.58    0.22 
  26  -2  -6    3.78    0.49 
 -26  -2   6    3.15    0.49 
  26  -2  -6    3.07    0.49 
 -26  -2   6    3.00    0.55 
 -26   2   6    3.60    0.49 
 -26   2   6    3.08    0.50 
  26   2  -6    2.88    0.49 
  26   2  -6    3.67    0.50 
 -24  -2   6    3.82    0.72 
  24  -2  -6    5.24    0.71 
 -24  -2   6    5.05    0.71 
  24  -2  -6    5.13    0.71 
  24   2  -6    5.04    0.72 
 -24   2   6    4.16    0.71 
 -24   2   6    5.40    0.72 
  24   2  -6    5.94    0.72 
 -22  -2   6    3.51    0.53 
  22  -2  -6    3.29    0.51 
 -22  -2   6    3.21    0.51 
  22  -2  -6    3.95    0.51 
 -22   2   6    3.32    0.52 
  22   2  -6    3.67    0.53 
  22   2  -6    3.90    0.52 
 -22   2   6    3.38    0.51 
 -20  -2   6   18.43    2.74 
  20  -2  -6   20.06    2.73 
  20  -2  -6   19.62    2.73 
 -20  -2   6   20.17    2.73 
 -20   2   6   20.83    2.74 
  20   2  -6   19.88    2.74 
  20   2  -6   20.91    2.74 
 -20   2   6   19.12    2.74 
 -18  -2   6   12.63    1.81 
  18  -2  -6   12.84    1.80 
 -18  -2   6   12.80    1.80 
  18   2  -6   13.91    1.80 
  18   2  -6   12.89    1.80 
 -18   2   6   13.24    1.80 
  16  -2  -6   14.00    1.92 
  16  -2  -6   13.69    1.92 
 -16   2   6   14.27    1.93 
 -16   2   6   13.96    1.92 
  14  -2  -6   18.23    2.57 
 -14  -2   6   18.09    2.57 
 -14  -2   6   19.49    2.58 
  14  -2  -6   19.12    2.57 
  14   2  -6   18.69    2.58 
 -14   2   6   18.92    2.58 
  14   2  -6   18.72    2.58 
 -14   2   6   19.00    2.58 
  12  -2  -6   39.13    5.25 
  12  -2  -6   38.25    5.25 
 -12  -2   6   36.78    5.26 
 -12  -2   6   39.31    5.25 
  12   2  -6   40.53    5.25 
 -12   2   6   38.09    5.25 
 -12   2   6   37.19    5.25 
  12   2  -6   37.47    5.25 
 -10  -2   6   11.43    1.60 
 -10  -2   6   11.20    1.59 
  10   2  -6   11.38    1.59 
  10   2  -6   12.32    1.60 
  -8  -2   6   11.92    1.66 
  -8  -2   6   12.17    1.67 
   8   2  -6   11.78    1.66 
   8   2  -6   12.35    1.66 
  -6  -2   6    4.69    0.65 
  -6  -2   6    4.71    0.68 
   6   2  -6    4.66    0.67 
   6   2  -6    4.55    0.66 
  -4  -2   6  401.71   54.89 
  -4  -2   6  392.09   54.89 
   4   2  -6  403.57   54.89 
   4   2  -6  408.02   54.89 
  -2  -2   6  463.01   63.30 
  -2  -2   6  478.18   63.30 
   2   2  -6  452.96   63.30 
   2   2  -6  457.21   63.30 
   0  -2   6    5.34    0.76 
   0   2  -6    5.91    0.77 
   0   2  -6    5.21    0.76 
   2  -2   6   12.18    1.58 
  -2  -2  -6   11.13    1.58 
   2  -2   6   11.05    1.58 
   2   2   6   11.57    1.58 
  -2   2  -6   11.22    1.58 
   2   2   6   11.15    1.58 
  -2   2  -6   11.85    1.58 
  -4  -2  -6    7.98    1.08 
   4  -2   6    7.91    1.07 
  -4  -2  -6    7.46    1.07 
  -4   2  -6    7.35    1.07 
   4   2   6    7.69    1.07 
   4   2   6    7.82    1.07 
  -4   2  -6    7.98    1.08 
  -6  -2  -6   29.22    4.01 
  -6  -2  -6   29.35    4.01 
   6  -2   6   28.88    4.01 
   6  -2   6   29.45    4.01 
   6   2   6   29.37    4.01 
  -6   2  -6   29.63    4.01 
  -6   2  -6   28.20    4.01 
   6   2   6   30.12    4.01 
  -8  -2  -6   19.96    2.85 
  -8  -2  -6   21.52    2.86 
   8  -2   6   21.19    2.85 
   8  -2   6   20.64    2.85 
   8   2   6   21.15    2.85 
  -8   2  -6   20.72    2.85 
  -8   2  -6   20.59    2.86 
   8   2   6   20.71    2.85 
  10  -2   6   10.77    1.55 
  10  -2   6   12.31    1.55 
 -10  -2  -6   11.24    1.54 
 -10  -2  -6   10.93    1.55 
 -10   2  -6   11.27    1.55 
  10   2   6   11.06    1.55 
 -10   2  -6   10.67    1.55 
  10   2   6   11.15    1.55 
 -12  -2  -6    7.75    1.04 
  12  -2   6    8.04    1.04 
  12   2   6    8.17    1.05 
 -12   2  -6    7.65    1.05 
  12   2   6    5.27    1.06 
 -14  -2  -6   25.05    3.54 
  14  -2   6   25.52    3.54 
 -14  -2  -6   26.32    3.54 
  14  -2   6   25.97    3.54 
  14   2   6   26.55    3.54 
 -14   2  -6   26.27    3.54 
  14   2   6   25.53    3.54 
 -14   2  -6   25.20    3.54 
  16  -2   6    2.83    0.41 
  16  -2   6    2.73    0.40 
 -16  -2  -6    2.97    0.40 
 -16  -2  -6    2.30    0.41 
  16   2   6    3.31    0.42 
 -16   2  -6    2.97    0.41 
 -16   2  -6    2.53    0.41 
  16   2   6    2.12    0.40 
 -18  -2  -6    7.46    1.00 
  18  -2   6    7.09    1.01 
 -18  -2  -6    6.73    1.01 
  18  -2   6    7.25    1.01 
  18   2   6    6.94    1.01 
 -18   2  -6    7.53    1.01 
  18   2   6    6.82    1.01 
 -18   2  -6    7.26    1.01 
 -20  -2  -6    1.37    0.26 
  20  -2   6    1.56    0.27 
 -20  -2  -6    1.24    0.27 
  20  -2   6    1.37    0.27 
  20   2   6    1.48    0.27 
  20   2   6    2.18    0.30 
 -20   2  -6    1.40    0.27 
 -20   2  -6    1.62    0.28 
 -22  -2  -6    0.42    0.17 
  22  -2   6    0.53    0.19 
  22  -2   6    0.38    0.18 
 -22  -2  -6    0.45    0.18 
  22   2   6    0.49    0.22 
 -22   2  -6    0.40    0.19 
  22   2   6    0.38    0.19 
 -22   2  -6    0.51    0.19 
 -24  -2  -6    7.78    1.02 
 -24  -2  -6    7.64    1.03 
  24  -2   6    7.38    1.02 
  24   2   6    6.50    1.02 
  24   2   6    7.52    1.05 
 -24   2  -6    6.15    1.02 
 -24   2  -6    7.58    1.03 
 -28  -2  -6    2.55    0.48 
  28  -2   6    3.18    0.48 
  28   2   6    2.85    0.49 
 -28   2  -6    3.07    0.49 
  30  -2   6    0.31    0.24 
 -30  -2  -6    0.17    0.26 
  30   2   6    0.84    0.30 
 -30   2  -6    0.73    0.27 
 -37  -3   6    0.48    0.25 
  37  -3  -6    0.58    0.24 
 -37   3   6    0.50    0.29 
  37   3  -6    0.21    0.29 
  35  -3  -6    0.13    0.18 
 -35  -3   6    0.02    0.21 
  35   3  -6   -0.11    0.25 
 -35   3   6    0.17    0.23 
 -33  -3   6    0.32    0.21 
  33   3  -6    0.15    0.24 
  31  -3  -6    0.71    0.19 
  31  -3  -6    0.54    0.20 
 -31   3   6    0.52    0.21 
 -31   3   6    0.62    0.22 
  29  -3  -6    2.00    0.33 
  29  -3  -6    2.07    0.34 
 -29  -3   6    2.18    0.35 
 -29  -3   6    1.84    0.37 
 -29   3   6    1.72    0.35 
 -29   3   6    2.44    0.35 
  29   3  -6    2.42    0.37 
  29   3  -6    1.75    0.35 
  27  -3  -6    1.42    0.25 
  27  -3  -6    1.01    0.25 
 -27  -3   6    1.11    0.25 
 -27  -3   6    1.48    0.28 
  27   3  -6    1.93    0.28 
 -27   3   6    1.30    0.26 
 -27   3   6    1.61    0.28 
  27   3  -6    1.93    0.29 
 -25  -3   6    2.66    0.39 
  25  -3  -6    2.52    0.37 
  25  -3  -6    2.39    0.37 
 -25  -3   6    2.11    0.36 
 -25   3   6    2.29    0.37 
 -25   3   6    2.32    0.38 
  25   3  -6    2.46    0.38 
  25   3  -6    2.23    0.37 
 -23  -3   6    0.45    0.15 
 -23  -3   6    0.79    0.20 
  23  -3  -6    0.73    0.17 
  23  -3  -6    0.66    0.17 
 -23   3   6    0.50    0.18 
  23   3  -6    0.70    0.20 
  23   3  -6    0.60    0.18 
 -23   3   6    0.74    0.17 
 -21  -3   6    3.34    0.51 
 -21  -3   6    3.77    0.49 
  21  -3  -6    3.54    0.49 
  21  -3  -6    2.99    0.49 
  21   3  -6    3.13    0.50 
 -21   3   6    3.82    0.50 
  21   3  -6    3.68    0.50 
 -21   3   6    3.02    0.50 
 -19  -3   6    2.36    0.36 
 -19  -3   6    2.19    0.33 
  19   3  -6    2.04    0.34 
  19   3  -6    2.32    0.35 
  17  -3  -6    2.58    0.30 
  17  -3  -6    1.57    0.29 
 -17  -3   6    2.21    0.30 
 -17  -3   6    1.96    0.33 
 -17   3   6    1.87    0.31 
 -17   3   6    2.11    0.30 
  17   3  -6    1.59    0.31 
  17   3  -6    2.08    0.31 
 -13  -3   6    1.46    0.27 
 -13  -3   6    1.48    0.22 
  13   3  -6    1.04    0.24 
  13   3  -6    1.77    0.25 
 -11  -3   6   10.04    1.38 
 -11  -3   6    9.78    1.37 
  11   3  -6   10.51    1.38 
  11   3  -6    9.47    1.38 
  -9  -3   6    4.61    0.66 
  -9  -3   6    4.67    0.68 
   9   3  -6    5.29    0.68 
   9   3  -6    4.52    0.68 
  -7  -3   6    1.29    0.22 
  -7  -3   6    1.20    0.19 
   7   3  -6    0.98    0.20 
   7   3  -6    1.02    0.21 
  -5  -3   6    2.23    0.42 
  -5  -3   6    2.97    0.41 
   5   3  -6    2.88    0.43 
   5   3  -6    3.20    0.42 
  -3  -3   6    0.99    0.22 
  -3  -3   6    1.16    0.19 
   3   3  -6    1.26    0.20 
   3   3  -6    0.97    0.22 
  -1  -3   6    3.23    0.49 
  -1  -3   6    3.49    0.51 
   1   3  -6    4.42    0.50 
   1   3  -6    2.94    0.50 
   1  -3   6    1.50    0.21 
   1  -3   6    1.13    0.20 
  -1   3  -6    1.15    0.23 
  -1   3  -6    1.28    0.21 
   3  -3   6    3.63    0.56 
   3  -3   6    4.14    0.56 
  -3   3  -6    3.61    0.56 
  -3   3  -6    4.52    0.56 
  -5  -3  -6    5.74    0.82 
   5  -3   6    6.09    0.83 
   5  -3   6    5.81    0.82 
   5   3   6    5.83    0.83 
  -5   3  -6    6.05    0.84 
  -5   3  -6    6.17    0.83 
   5   3   6    5.85    0.83 
   7  -3   6    2.64    0.35 
  -7  -3  -6    2.03    0.33 
   7  -3   6    2.32    0.34 
  -7  -3  -6    2.38    0.35 
  -7   3  -6    2.69    0.35 
   7   3   6    1.90    0.34 
  -7   3  -6    2.66    0.35 
   7   3   6    2.09    0.35 
   9  -3   6    4.43    0.52 
  -9  -3  -6    3.17    0.52 
  -9  -3  -6    3.19    0.51 
   9  -3   6    3.44    0.51 
  -9   3  -6    3.50    0.52 
  -9   3  -6    4.18    0.52 
   9   3   6    3.56    0.51 
   9   3   6    3.39    0.52 
 -13  -3  -6    2.14    0.36 
  13  -3   6    2.54    0.35 
  13  -3   6    2.13    0.35 
 -13  -3  -6    2.42    0.35 
  13   3   6    2.18    0.36 
 -13   3  -6    2.34    0.36 
 -13   3  -6    2.38    0.36 
  13   3   6    2.22    0.36 
 -15  -3  -6    1.14    0.24 
  15  -3   6    1.53    0.24 
 -15  -3  -6    1.51    0.23 
  15  -3   6    1.55    0.25 
 -15   3  -6    1.29    0.25 
  15   3   6    1.10    0.24 
 -15   3  -6    1.58    0.25 
  15   3   6    1.50    0.26 
 -17  -3  -6    0.96    0.18 
  17  -3   6    1.02    0.21 
  17  -3   6    0.92    0.19 
 -17  -3  -6    0.74    0.20 
 -17   3  -6    0.70    0.20 
 -17   3  -6    0.72    0.21 
  17   3   6    0.86    0.21 
  17   3   6    0.77    0.20 
  19  -3   6    1.12    0.23 
 -19  -3  -6    1.06    0.22 
  19  -3   6    1.30    0.23 
 -19  -3  -6    1.04    0.23 
  19   3   6    1.09    0.25 
 -19   3  -6    1.16    0.24 
 -19   3  -6    0.93    0.24 
  19   3   6    1.31    0.24 
 -21  -3  -6    1.41    0.26 
  21  -3   6    1.25    0.28 
  21  -3   6    1.56    0.28 
 -21  -3  -6    1.62    0.28 
 -21   3  -6    1.69    0.29 
 -21   3  -6    1.66    0.28 
  21   3   6    1.73    0.30 
  21   3   6    1.07    0.28 
  23  -3   6    1.98    0.31 
 -23  -3  -6    0.95    0.28 
  23  -3   6    1.70    0.29 
 -23  -3  -6    2.18    0.29 
  23   3   6    1.38    0.32 
 -23   3  -6    1.22    0.28 
  23   3   6    1.27    0.29 
 -23   3  -6    2.16    0.31 
  25  -3   6    0.63    0.25 
  25  -3   6    0.98    0.24 
 -25   3  -6    1.07    0.26 
 -27  -3  -6   -0.27    0.20 
  27  -3   6    0.23    0.20 
  27   3   6    0.30    0.26 
 -27   3  -6   -0.01    0.24 
 -29  -3  -6    0.13    0.23 
 -29   3  -6    0.11    0.26 
  29   3   6    0.35    0.29 
  31  -3   6    0.03    0.21 
 -31  -3  -6   -0.01    0.29 
  31   3   6    0.26    0.30 
 -31   3  -6   -0.17    0.27 
  36  -4  -6    0.48    0.21 
 -36  -4   6    0.67    0.24 
  36   4  -6    0.31    0.28 
 -34  -4   6    1.11    0.32 
  34   4  -6    1.67    0.34 
  32  -4  -6    0.05    0.18 
 -32  -4   6    0.16    0.19 
  32  -4  -6    0.12    0.17 
 -32   4   6    0.10    0.21 
  32   4  -6   -0.33    0.24 
 -32   4   6    0.26    0.22 
  30  -4  -6    0.63    0.18 
  30  -4  -6    0.70    0.20 
 -30   4   6    0.33    0.22 
 -30   4   6    0.59    0.21 
 -28  -4   6    0.34    0.16 
  28  -4  -6    0.53    0.16 
  28  -4  -6    0.21    0.15 
 -28  -4   6    0.23    0.21 
 -28   4   6    0.19    0.19 
  28   4  -6    0.34    0.22 
 -28   4   6    0.15    0.18 
  28   4  -6    0.21    0.17 
 -26  -4   6    1.58    0.32 
 -26  -4   6    2.04    0.29 
  26  -4  -6    1.67    0.28 
  26   4  -6    1.74    0.31 
 -26   4   6    1.45    0.30 
 -26   4   6    1.83    0.30 
  26   4  -6    1.77    0.32 
 -24  -4   6   -0.17    0.18 
  24  -4  -6    0.27    0.13 
  24  -4  -6    0.20    0.14 
 -24  -4   6    0.28    0.13 
  24   4  -6    0.43    0.17 
  24   4  -6    0.18    0.18 
 -24   4   6    0.07    0.14 
 -24   4   6    0.11    0.16 
 -22  -4   6    2.78    0.57 
  22  -4  -6    4.42    0.57 
 -22  -4   6    4.19    0.56 
  22  -4  -6    4.07    0.56 
 -22   4   6    4.89    0.57 
 -22   4   6    3.59    0.57 
  22   4  -6    3.11    0.57 
  22   4  -6    3.98    0.56 
 -20  -4   6    8.28    1.11 
 -20  -4   6    7.23    1.12 
  20   4  -6    7.73    1.12 
  20   4  -6    8.39    1.12 
 -18  -4   6   17.75    2.46 
 -18  -4   6   17.76    2.47 
  18   4  -6   18.21    2.46 
 -16  -4   6    8.15    1.06 
 -16  -4   6    7.00    1.08 
  16   4  -6    7.44    1.07 
 -14  -4   6    6.09    0.81 
  14   4  -6    5.25    0.80 
 -12  -4   6    6.37    0.88 
 -12  -4   6    6.11    0.86 
  12   4  -6    6.28    0.87 
  12   4  -6    6.09    0.88 
 -10  -4   6    3.55    0.56 
 -10  -4   6    3.71    0.57 
  10   4  -6    4.26    0.56 
  10   4  -6    4.32    0.57 
  -8  -4   6   57.28    8.11 
  -8  -4   6   57.52    8.11 
   8   4  -6   60.55    8.11 
   8   4  -6   61.62    8.11 
  -6  -4   6    9.95    1.41 
  -6  -4   6   10.56    1.40 
   6   4  -6   10.42    1.41 
   6   4  -6    9.55    1.41 
   4   4  -6   63.56    8.60 
   4   4  -6   62.15    8.61 
   4  -4   6    4.97    0.68 
  -4   4  -6    4.76    0.70 
   6  -4   6    4.82    0.64 
   6  -4   6    4.27    0.65 
  -6   4  -6    4.37    0.65 
  -6   4  -6    4.57    0.65 
  -8  -4  -6    4.96    0.69 
   8  -4   6    4.96    0.69 
   8  -4   6    4.73    0.68 
  -8  -4  -6    4.90    0.68 
  -8   4  -6    4.64    0.69 
  -8   4  -6    4.78    0.69 
   8   4   6    4.81    0.69 
   8   4   6    4.92    0.69 
 -10  -4  -6   10.66    1.57 
  10  -4   6   11.86    1.57 
 -10   4  -6   11.29    1.57 
  10   4   6   11.62    1.57 
  12  -4   6   11.93    1.83 
 -12  -4  -6   13.18    1.82 
  12  -4   6   13.92    1.82 
 -12  -4  -6   13.98    1.82 
  12   4   6   13.72    1.83 
  12   4   6   13.61    1.82 
 -12   4  -6   13.56    1.82 
 -12   4  -6   11.29    1.83 
 -14  -4  -6   10.49    1.56 
  14  -4   6   10.92    1.56 
 -14  -4  -6   11.88    1.56 
  14  -4   6   11.71    1.56 
 -14   4  -6   12.44    1.56 
  14   4   6   10.75    1.56 
  14   4   6   11.38    1.56 
 -14   4  -6   10.54    1.56 
  16  -4   6    5.54    0.74 
 -16  -4  -6    5.34    0.73 
 -16  -4  -6    4.39    0.73 
  16  -4   6    4.59    0.74 
 -16   4  -6    5.65    0.75 
 -16   4  -6    5.03    0.74 
  16   4   6    5.44    0.74 
  16   4   6    5.39    0.75 
 -18  -4  -6    0.17    0.17 
 -18  -4  -6    0.05    0.12 
  18  -4   6    0.27    0.15 
  18  -4   6   -0.04    0.16 
 -18   4  -6    0.21    0.16 
  18   4   6   -0.19    0.16 
 -18   4  -6    0.28    0.18 
  18   4   6    0.07    0.19 
 -20  -4  -6    4.27    0.48 
  20  -4   6    2.96    0.47 
  20  -4   6    3.39    0.49 
 -20  -4  -6    2.46    0.47 
  20   4   6    2.50    0.48 
 -20   4  -6    2.61    0.48 
  20   4   6    3.85    0.50 
 -20   4  -6    3.88    0.49 
  22  -4   6    0.54    0.19 
 -22  -4  -6    0.70    0.19 
  22  -4   6    0.51    0.20 
 -22  -4  -6    0.48    0.20 
  22   4   6    0.58    0.20 
  22   4   6    0.73    0.25 
 -22   4  -6    0.73    0.20 
 -22   4  -6    0.47    0.22 
 -24  -4  -6    1.33    0.25 
  24  -4   6    1.32    0.25 
  24  -4   6    0.75    0.23 
 -24   4  -6    1.39    0.27 
  24   4   6    1.19    0.29 
 -24   4  -6    0.65    0.23 
 -26  -4  -6    0.70    0.24 
  26   4   6    0.78    0.31 
  28  -4   6    1.58    0.32 
 -28  -4  -6    1.58    0.33 
 -28   4  -6    1.63    0.37 
  28   4   6    1.99    0.37 
  30  -4   6    0.77    0.24 
 -30  -4  -6    0.42    0.25 
 -30   4  -6    0.82    0.29 
  30   4   6    1.26    0.34 
  35  -5  -6    0.30    0.21 
 -35  -5   6   -0.33    0.19 
  35   5  -6    0.07    0.29 
 -35   5   6    0.16    0.23 
 -33  -5   6    0.44    0.20 
  33  -5  -6    0.09    0.17 
 -33   5   6    0.11    0.26 
 -33   5   6    0.45    0.25 
  33   5  -6    0.26    0.30 
  31  -5  -6    0.09    0.16 
 -31  -5   6   -0.09    0.17 
  31  -5  -6    0.29    0.16 
 -31   5   6    0.25    0.20 
  31   5  -6   -0.35    0.26 
 -31   5   6    0.26    0.20 
 -29  -5   6   -0.13    0.15 
  29  -5  -6    0.19    0.18 
  29   5  -6    0.07    0.26 
 -29   5   6   -0.04    0.19 
 -29   5   6    0.00    0.18 
 -27  -5   6    0.32    0.15 
 -27  -5   6    0.48    0.20 
  27   5  -6    0.21    0.18 
  27   5  -6   -0.01    0.21 
 -27   5   6   -0.10    0.18 
 -27   5   6    0.44    0.19 
  25  -5  -6    1.44    0.26 
 -25  -5   6    1.24    0.27 
 -25  -5   6    1.21    0.24 
  25   5  -6    1.25    0.26 
  25   5  -6    1.76    0.29 
 -23  -5   6    0.63    0.16 
 -23  -5   6    0.52    0.21 
  23   5  -6    0.72    0.18 
  23   5  -6    0.63    0.21 
 -21  -5   6    0.59    0.17 
 -21  -5   6    0.73    0.22 
  21   5  -6    1.02    0.22 
  21   5  -6    0.96    0.19 
 -19  -5   6    1.87    0.29 
 -19  -5   6    1.37    0.31 
  19   5  -6    2.11    0.29 
  19   5  -6    1.62    0.30 
 -17  -5   6    1.49    0.28 
 -17  -5   6    1.62    0.25 
  17   5  -6    1.52    0.27 
  17   5  -6    1.48    0.26 
 -15  -5   6    4.27    0.59 
  15   5  -6    3.99    0.60 
 -13  -5   6    0.72    0.22 
  13   5  -6    1.11    0.20 
 -11  -5   6    0.87    0.22 
 -11  -5   6    0.97    0.17 
  11   5  -6    1.11    0.19 
  11   5  -6    0.99    0.21 
  -9  -5   6   12.11    1.65 
   9   5  -6   12.38    1.66 
   9   5  -6   11.50    1.66 
   9  -5   6    6.15    0.86 
   9  -5   6    6.18    0.86 
  -9   5  -6    5.97    0.87 
  13  -5   6    2.16    0.34 
 -13  -5  -6    2.18    0.34 
 -13  -5  -6    1.73    0.35 
  13  -5   6    2.60    0.34 
 -13   5  -6    2.43    0.35 
  13   5   6    2.33    0.35 
 -13   5  -6    1.97    0.34 
  13   5   6    2.23    0.35 
 -15  -5  -6    0.42    0.18 
  15  -5   6    0.83    0.20 
 -15  -5  -6    0.96    0.17 
 -15   5  -6    0.66    0.20 
  15   5   6    1.02    0.23 
 -15   5  -6    0.96    0.20 
  15   5   6    0.91    0.20 
  17  -5   6    1.46    0.24 
 -17  -5  -6    1.55    0.23 
 -17  -5  -6    1.13    0.25 
  17  -5   6    1.25    0.24 
 -17   5  -6    1.11    0.24 
 -17   5  -6    1.62    0.26 
  17   5   6    0.90    0.24 
  17   5   6    1.35    0.28 
 -19  -5  -6    0.33    0.18 
  19  -5   6    0.86    0.20 
  19  -5   6    0.56    0.19 
 -19  -5  -6    0.76    0.18 
  19   5   6    1.17    0.24 
 -19   5  -6    0.78    0.19 
  19   5   6    0.65    0.20 
 -19   5  -6    0.95    0.23 
 -21  -5  -6    0.29    0.18 
  21  -5   6    0.19    0.17 
 -21  -5  -6    0.55    0.17 
  21  -5   6    0.43    0.17 
  21   5   6    0.49    0.17 
  21   5   6    0.21    0.23 
 -21   5  -6    0.31    0.21 
 -21   5  -6    0.37    0.17 
  23  -5   6   -0.05    0.17 
  23  -5   6   -0.08    0.17 
 -23  -5  -6    0.26    0.17 
 -23  -5  -6    0.27    0.17 
  23   5   6    0.09    0.16 
 -23   5  -6    0.39    0.18 
 -23   5  -6    0.22    0.23 
  23   5   6    0.30    0.24 
  25  -5   6    0.21    0.18 
  25  -5   6   -0.23    0.20 
 -25   5  -6    0.20    0.24 
  27  -5   6   -0.05    0.19 
 -27  -5  -6    0.33    0.20 
 -27   5  -6   -0.12    0.26 
  27   5   6   -0.26    0.28 
  29  -5   6   -0.24    0.20 
 -29  -5  -6    0.05    0.23 
 -29   5  -6   -0.12    0.28 
  29   5   6   -0.07    0.31 
 -34  -6   6    1.75    0.34 
  34   6  -6    1.80    0.39 
  32  -6  -6    0.52    0.18 
 -32  -6   6    0.57    0.23 
  32  -6  -6    0.42    0.20 
  32   6  -6    0.20    0.31 
 -32   6   6    0.39    0.23 
 -32   6   6    0.61    0.22 
  30  -6  -6    3.57    0.54 
 -30  -6   6    4.12    0.55 
  30  -6  -6    3.26    0.54 
  30   6  -6    4.24    0.60 
 -30   6   6    3.57    0.55 
 -30   6   6    3.20    0.55 
 -28  -6   6    2.95    0.48 
 -28   6   6    3.33    0.49 
  28   6  -6    3.13    0.51 
 -26  -6   6    1.95    0.36 
 -26  -6   6    1.99    0.32 
  26   6  -6    1.74    0.33 
  26   6  -6    2.29    0.37 
 -24  -6   6    2.44    0.46 
 -24  -6   6    2.86    0.43 
  24   6  -6    2.92    0.47 
  24   6  -6    3.50    0.45 
 -22  -6   6    4.24    0.59 
 -22  -6   6    3.21    0.60 
  22   6  -6    4.73    0.61 
  22   6  -6    4.20    0.60 
 -20  -6   6   11.66    1.63 
 -20  -6   6   11.97    1.62 
  20   6  -6   11.28    1.63 
  20   6  -6   11.79    1.62 
 -18  -6   6    9.70    1.38 
 -18  -6   6    9.50    1.37 
  18   6  -6   10.31    1.37 
  18   6  -6   10.08    1.38 
 -16  -6   6    5.17    0.77 
 -16  -6   6    4.99    0.79 
  16   6  -6    5.95    0.79 
  16   6  -6    5.98    0.78 
 -14  -6   6   18.98    2.51 
  14   6  -6   17.40    2.52 
 -12  -6   6   14.94    2.06 
 -12   6  -6    7.21    1.03 
  12   6   6    7.55    1.03 
  14  -6   6   11.36    1.55 
 -14  -6  -6   11.30    1.55 
 -14  -6  -6   11.28    1.54 
  14   6   6   11.49    1.55 
 -14   6  -6   10.07    1.55 
  14   6   6   11.59    1.55 
 -16  -6  -6    2.54    0.43 
  16  -6   6    2.32    0.43 
 -16  -6  -6    3.14    0.43 
  16  -6   6    3.32    0.43 
  16   6   6    2.31    0.43 
 -16   6  -6    3.55    0.45 
  16   6   6    3.12    0.45 
 -16   6  -6    2.87    0.43 
 -18  -6  -6    5.38    0.74 
  18  -6   6    5.11    0.75 
 -18  -6  -6    4.06    0.75 
  18  -6   6    5.34    0.75 
  18   6   6    5.10    0.75 
  18   6   6    5.93    0.77 
 -18   6  -6    6.30    0.76 
 -18   6  -6    4.79    0.75 
 -20  -6  -6    1.13    0.20 
  20  -6   6    0.66    0.20 
  20  -6   6    0.78    0.20 
 -20  -6  -6    0.61    0.22 
  20   6   6    0.52    0.20 
  20   6   6    1.18    0.27 
 -20   6  -6    1.17    0.24 
 -20   6  -6    0.98    0.24 
 -22  -6  -6    1.48    0.33 
 -22  -6  -6    2.23    0.33 
  22   6   6    1.54    0.32 
  22   6   6    2.47    0.38 
 -24   6  -6    4.34    0.72 
 -24   6  -6    6.03    0.75 
 -26  -6  -6    0.34    0.19 
  26   6   6    0.47    0.28 
  28  -6   6    1.98    0.33 
 -28  -6  -6    1.58    0.34 
 -28   6  -6    1.62    0.39 
  28   6   6    2.06    0.43 
 -31  -7   6    0.39    0.19 
  31   7  -6   -0.14    0.28 
 -27  -7   6    0.32    0.16 
 -27  -7   6    0.09    0.21 
  27   7  -6    0.48    0.24 
  27   7  -6    0.21    0.19 
 -25  -7   6    0.54    0.17 
 -25  -7   6    0.56    0.22 
  25   7  -6    0.35    0.19 
  25   7  -6    0.42    0.24 
 -23  -7   6    1.11    0.22 
 -23  -7   6    1.08    0.26 
  23   7  -6    1.34    0.24 
  23   7  -6    0.92    0.27 
 -21  -7   6    1.02    0.21 
 -21  -7   6    1.26    0.26 
  21   7  -6    1.06    0.23 
  21   7  -6    1.13    0.26 
 -19  -7   6    0.93    0.20 
 -19  -7   6    1.13    0.25 
  19   7  -6    1.41    0.23 
  19   7  -6    1.02    0.25 
 -17  -7   6    4.26    0.58 
 -17  -7   6    3.61    0.59 
  17   7  -6    4.11    0.58 
  17   7  -6    3.93    0.59 
 -15  -7   6    0.86    0.17 
 -15  -7   6    0.90    0.22 
  15   7  -6    0.77    0.20 
  17  -7   6    0.80    0.19 
  17  -7   6    0.83    0.19 
 -17   7  -6    0.45    0.19 
 -17   7  -6    0.97    0.23 
  19  -7   6    0.09    0.16 
  19  -7   6   -0.29    0.16 
 -19   7  -6    0.28    0.18 
 -21  -7  -6    0.12    0.28 
  21  -7   6    0.36    0.16 
  21  -7   6   -0.03    0.17 
 -21   7  -6    0.00    0.16 
 -21   7  -6    0.36    0.21 
  23  -7   6    0.33    0.17 
  23  -7   6    0.12    0.17 
 -23   7  -6   -0.17    0.22 
 -23   7  -6   -0.21    0.16 
 -25  -7  -6    0.13    0.21 
  25  -7   6    0.25    0.19 
 -25   7  -6   -0.23    0.23 
 -30  -8   6    0.17    0.18 
  30   8  -6    0.38    0.30 
 -26  -8   6    0.23    0.15 
 -26  -8   6   -0.07    0.23 
  26   8  -6    0.11    0.19 
  26   8  -6   -0.10    0.24 
 -24  -8   6    0.78    0.26 
 -24  -8   6    0.94    0.20 
  24   8  -6    0.60    0.26 
  24   8  -6    1.05    0.24 
 -22  -8   6    0.34    0.22 
 -22  -8   6    0.28    0.16 
  22   8  -6    0.66    0.24 
  22   8  -6    0.42    0.22 
 -20  -8   6    2.73    0.39 
 -20  -8   6    1.99    0.41 
  20   8  -6    2.90    0.46 
 -18  -8   6    9.75    1.41 
 -18  -8   6   10.22    1.39 
 -16  -8   6    0.52    0.25 
 -16  -8   6    0.70    0.17 
  16   8   6    0.51    0.17 
  18   8   6    0.23    0.18 
  18   8   6    1.06    0.26 
 -20  -8  -6    0.04    0.18 
 -20  -8  -6    0.15    0.20 
 -20   8  -6    0.10    0.21 
  20   8   6    0.03    0.20 
  20   8   6    0.06    0.29 
 -22  -8  -6    1.70    0.28 
  22  -8   6    1.05    0.24 
 -22  -8  -6    0.65    0.27 
  22   8   6    1.31    0.37 
 -22   8  -6    1.26    0.28 
  22   8   6    0.82    0.27 
  24  -8   6    0.99    0.21 
 -24   8  -6    0.32    0.27 
 -24   8  -6    0.09    0.19 
 -25  -9   6    0.05    0.15 
 -25  -9   6   -0.16    0.21 
  25   9  -6   -0.08    0.19 
  25   9  -6   -0.21    0.23 
 -23  -9   6    1.00    0.21 
 -23  -9   6    0.65    0.25 
  23   9  -6    0.81    0.22 
  23   9  -6    0.51    0.25 
 -21  -9   6    0.39    0.22 
 -21  -9   6    0.86    0.19 
  21   9  -6    0.28    0.23 
  21   9  -6    0.64    0.19 
 -19  -9   6    0.30    0.14 
 -19  -9   6    0.04    0.21 
 -19  -9  -6   -0.14    0.19 
 -21  -9  -6    0.14    0.22 
 -21  -9  -6    0.33    0.20 
  21   9   6    0.26    0.22 
  21   9   6    0.20    0.26 
 -24 -10   6    0.59    0.18 
 -24 -10   6    0.94    0.26 
  24  10  -6    0.62    0.30 
  24  10  -6    0.50    0.21 
 -22 -10   6    0.69    0.20 
  22  10  -6    0.91    0.24 
  38   0  -7    0.21    0.23 
 -38   0   7   -0.32    0.25 
 -36   0   7   -0.16    0.23 
  36   0  -7   -0.16    0.22 
  34   0  -7   -0.16    0.20 
 -34   0   7   -0.04    0.20 
  32   0  -7   -0.41    0.22 
 -30   0   7   -0.34    0.18 
  30   0  -7   -0.16    0.16 
 -30   0   7    0.07    0.18 
  30   0  -7   -0.32    0.17 
  28   0  -7   -0.12    0.15 
 -28   0   7    0.04    0.18 
 -28   0   7    0.19    0.16 
  28   0  -7    0.11    0.17 
 -26   0   7   -0.07    0.18 
  26   0  -7    0.27    0.15 
 -26   0   7    0.07    0.16 
  26   0  -7    0.05    0.16 
  24   0  -7    0.13    0.15 
 -24   0   7   -0.15    0.14 
 -24   0   7    0.01    0.17 
  24   0  -7    0.17    0.13 
  22   0  -7   -0.09    0.13 
  22   0  -7   -0.14    0.12 
 -22   0   7   -0.24    0.15 
 -22   0   7   -0.13    0.13 
  20   0  -7   -0.04    0.11 
 -20   0   7    0.06    0.15 
  20   0  -7   -0.03    0.13 
 -20   0   7    0.04    0.11 
  16   0  -7    0.12    0.11 
 -16   0   7    0.03    0.16 
 -16   0   7   -0.11    0.10 
  16   0  -7   -0.12    0.13 
  14   0  -7    0.00    0.11 
 -14   0   7   -0.09    0.15 
 -14   0   7   -0.07    0.09 
  14   0  -7   -0.15    0.12 
 -12   0   7   -0.22    0.17 
 -12   0   7   -0.07    0.09 
  12   0  -7   -0.08    0.13 
  12   0  -7    0.28    0.11 
 -10   0   7    0.07    0.10 
  10   0  -7   -0.03    0.11 
  10   0  -7    0.03    0.12 
 -10   0   7   -0.37    0.14 
   8   0  -7    0.03    0.12 
  -8   0   7    0.10    0.09 
   8   0  -7   -0.15    0.10 
  -8   0   7   -0.19    0.14 
   6   0  -7   -0.05    0.11 
   6   0  -7   -0.07    0.13 
  -6   0   7   -0.12    0.16 
  -6   0   7    0.02    0.09 
  -4   0   7    0.02    0.15 
  -4   0   7   -0.02    0.09 
   4   0  -7    0.03    0.11 
   4   0  -7   -0.08    0.11 
   2   0  -7   -0.04    0.11 
   2   0  -7    0.25    0.11 
  -2   0   7    0.15    0.14 
  -2   0   7   -0.10    0.09 
   0   0   7   -0.20    0.11 
   0   0  -7    0.06    0.11 
   0   0   7   -0.01    0.08 
   2   0   7   -0.13    0.12 
  -2   0  -7    0.03    0.10 
  -2   0  -7   -0.04    0.12 
   2   0   7   -0.24    0.08 
  -4   0  -7    0.05    0.09 
   4   0   7    0.00    0.13 
  -4   0  -7   -0.01    0.12 
   6   0   7   -0.35    0.10 
  -6   0  -7   -0.35    0.14 
   6   0   7   -0.35    0.13 
  -6   0  -7   -0.10    0.09 
   8   0   7   -0.11    0.13 
   8   0   7   -0.03    0.10 
 -16   0  -7    0.01    0.15 
 -16   0  -7   -0.04    0.13 
 -18   0  -7    0.20    0.15 
 -18   0  -7   -0.18    0.15 
  18   0   7    0.18    0.16 
  18   0   7    0.06    0.17 
  20   0   7    0.20    0.16 
 -20   0  -7    0.23    0.17 
 -20   0  -7   -0.03    0.17 
  20   0   7    0.18    0.19 
  22   0   7    0.01    0.15 
 -22   0  -7   -0.08    0.17 
 -22   0  -7   -0.10    0.17 
  22   0   7   -0.03    0.21 
 -24   0  -7    0.03    0.21 
  24   0   7   -0.04    0.21 
 -26   0  -7    0.19    0.22 
  26   0   7    0.20    0.24 
  28   0   7    0.15    0.26 
 -28   0  -7    0.01    0.23 
 -30   0  -7    0.08    0.27 
  30   0   7   -0.53    0.28 
 -37  -1   7    1.81    0.36 
  37  -1  -7    1.90    0.34 
  37   1  -7    2.31    0.38 
 -37   1   7    1.32    0.36 
 -35  -1   7    0.58    0.25 
  35  -1  -7    0.85    0.25 
 -35   1   7    0.87    0.25 
  35   1  -7    0.37    0.26 
 -33  -1   7    3.09    0.48 
  33   1  -7    2.96    0.50 
 -31  -1   7    5.92    0.78 
  31  -1  -7    4.79    0.77 
  31  -1  -7    5.65    0.78 
  31   1  -7    5.30    0.80 
  31   1  -7    6.26    0.79 
 -31   1   7    6.16    0.78 
 -31   1   7    3.84    0.77 
  29  -1  -7   -0.02    0.16 
 -29  -1   7   -0.31    0.22 
  29  -1  -7    0.09    0.15 
 -29  -1   7    0.04    0.16 
 -29   1   7    0.18    0.17 
  29   1  -7    0.21    0.17 
  29   1  -7    0.31    0.19 
 -29   1   7   -0.23    0.18 
 -27  -1   7    2.29    0.31 
  27  -1  -7    1.97    0.31 
  27  -1  -7    1.52    0.30 
 -27  -1   7    2.29    0.33 
  27   1  -7    1.54    0.31 
 -27   1   7    1.93    0.31 
  27   1  -7    1.82    0.32 
 -27   1   7    1.52    0.32 
  25  -1  -7    6.69    0.98 
 -25  -1   7    6.78    0.98 
  25  -1  -7    7.48    0.98 
 -25  -1   7    6.73    1.00 
  25   1  -7    6.87    0.99 
 -25   1   7    7.26    0.99 
  25   1  -7    6.54    0.98 
 -25   1   7    7.52    0.99 
  23  -1  -7    0.77    0.18 
  23  -1  -7    0.82    0.19 
 -23  -1   7    0.95    0.18 
 -23  -1   7    0.89    0.22 
 -23   1   7    1.12    0.19 
  23   1  -7    0.83    0.19 
 -23   1   7    0.83    0.21 
  23   1  -7    0.91    0.20 
 -21  -1   7   11.05    1.44 
  21  -1  -7   10.86    1.43 
 -21  -1   7   11.17    1.43 
  21  -1  -7   10.23    1.43 
 -21   1   7    9.92    1.43 
 -21   1   7   10.79    1.44 
  21   1  -7    8.45    1.43 
  21   1  -7   10.61    1.43 
  19  -1  -7    1.87    0.31 
 -19  -1   7    1.90    0.33 
 -19  -1   7    2.20    0.31 
  19   1  -7    1.80    0.31 
 -19   1   7    2.46    0.32 
  19   1  -7    1.78    0.31 
  17  -1  -7    7.28    1.02 
  17  -1  -7    7.24    1.03 
 -17   1   7    7.59    1.04 
 -17   1   7    7.41    1.03 
 -15  -1   7   18.75    2.60 
  15  -1  -7   19.27    2.59 
  15  -1  -7   18.68    2.59 
 -15  -1   7   20.09    2.59 
  15   1  -7   17.70    2.59 
 -15   1   7   19.32    2.59 
  15   1  -7   18.81    2.59 
 -15   1   7   18.24    2.60 
 -13  -1   7    0.26    0.18 
 -13  -1   7    0.69    0.13 
  13  -1  -7    0.67    0.15 
  13  -1  -7    0.49    0.14 
 -13   1   7    0.60    0.15 
 -13   1   7    0.61    0.18 
  11  -1  -7    0.31    0.12 
  11  -1  -7    0.34    0.13 
 -11   1   7    0.40    0.15 
 -11   1   7    0.40    0.13 
   9  -1  -7    0.67    0.17 
   9  -1  -7    0.57    0.14 
  -9   1   7    0.82    0.16 
  -9   1   7    1.15    0.19 
   7  -1  -7    8.08    1.04 
   7  -1  -7    7.58    1.03 
  -7   1   7    7.38    1.03 
  -7   1   7    6.60    1.04 
   5  -1  -7    4.39    0.63 
   5  -1  -7    3.88    0.64 
   5   1  -7    5.76    0.65 
   5   1  -7    4.23    0.64 
  -5   1   7    4.15    0.64 
  -5   1   7    5.21    0.65 
   3  -1  -7    1.43    0.19 
  -3  -1   7    1.13    0.22 
  -3  -1   7    0.91    0.18 
   3  -1  -7    0.85    0.17 
   3   1  -7    0.81    0.19 
  -3   1   7    1.15    0.18 
   3   1  -7    1.31    0.19 
  -3   1   7    0.73    0.20 
   1  -1  -7   15.80    2.12 
  -1  -1   7   16.06    2.12 
   1   1  -7   14.15    2.12 
   1   1  -7   14.83    2.12 
  -1   1   7   15.41    2.12 
  -1   1   7   16.28    2.12 
   1  -1   7    1.24    0.27 
  -1  -1  -7    2.05    0.26 
  -1  -1  -7    1.95    0.27 
   1  -1   7    2.06    0.27 
   1   1   7    1.73    0.27 
   1   1   7    1.52    0.27 
  -1   1  -7    1.60    0.27 
  -1   1  -7    1.70    0.27 
  -3  -1  -7    1.49    0.21 
   3  -1   7    1.22    0.22 
  -3  -1  -7    1.40    0.22 
   3  -1   7    1.11    0.20 
   3   1   7    1.05    0.22 
  -3   1  -7    1.73    0.24 
   3   1   7    1.22    0.21 
   5  -1   7    0.33    0.12 
  -5  -1  -7    0.62    0.12 
   5  -1   7    0.54    0.15 
  -5  -1  -7    0.48    0.16 
  -5   1  -7    0.38    0.12 
  -5   1  -7    0.66    0.16 
   5   1   7    0.69    0.13 
   5   1   7    0.67    0.16 
  -7  -1  -7    5.69    0.88 
   7  -1   7    5.95    0.88 
  -7  -1  -7    6.82    0.89 
   7  -1   7    6.46    0.89 
   7   1   7    6.03    0.88 
   7   1   7    6.85    0.89 
  -7   1  -7    7.88    0.89 
  -7   1  -7    5.83    0.88 
   9  -1   7    6.08    0.87 
  -9  -1  -7    4.86    0.86 
  -9  -1  -7    7.09    0.87 
  -9   1  -7    6.38    0.87 
   9   1   7    7.02    0.87 
  11  -1   7    0.90    0.20 
  11  -1   7    0.83    0.16 
 -11  -1  -7    0.81    0.16 
 -11   1  -7    1.06    0.21 
 -11   1  -7    0.70    0.15 
  11   1   7    0.72    0.17 
  13  -1   7    5.10    0.69 
 -13  -1  -7    5.28    0.69 
 -13  -1  -7    4.26    0.67 
  13  -1   7    4.94    0.68 
  13   1   7    4.68    0.68 
  13   1   7    4.81    0.69 
 -13   1  -7    5.42    0.69 
 -13   1  -7    4.12    0.68 
  15  -1   7   13.60    1.81 
  15  -1   7   12.89    1.81 
 -15  -1  -7   14.02    1.81 
 -15  -1  -7   12.01    1.81 
 -15   1  -7   13.27    1.81 
  15   1   7   13.30    1.81 
 -15   1  -7   12.36    1.81 
  15   1   7   13.23    1.81 
 -17  -1  -7    0.36    0.16 
  17  -1   7    0.43    0.17 
  17  -1   7    0.60    0.17 
 -17  -1  -7    0.52    0.15 
 -17   1  -7    0.54    0.17 
 -17   1  -7    0.38    0.16 
  17   1   7    0.50    0.19 
  17   1   7    0.29    0.16 
  19  -1   7   13.58    1.77 
 -19  -1  -7   11.98    1.77 
 -19  -1  -7   12.33    1.76 
  19  -1   7   12.63    1.77 
 -19   1  -7   12.31    1.77 
  19   1   7   13.09    1.77 
  19   1   7   13.56    1.77 
 -19   1  -7   12.68    1.77 
  21  -1   7    4.39    0.60 
  21  -1   7    3.78    0.60 
 -21  -1  -7    3.27    0.59 
 -21  -1  -7    4.59    0.60 
 -21   1  -7    3.39    0.59 
  21   1   7    4.52    0.61 
 -21   1  -7    4.74    0.61 
  23  -1   7   -0.09    0.17 
 -23  -1  -7   -0.16    0.17 
  23  -1   7    0.08    0.20 
 -23  -1  -7    0.13    0.18 
  23   1   7    0.08    0.21 
 -23   1  -7   -0.04    0.20 
 -23   1  -7   -0.18    0.17 
  23   1   7    0.30    0.17 
 -27  -1  -7    1.47    0.28 
  27  -1   7    0.43    0.26 
  27   1   7    0.76    0.29 
 -27   1  -7    0.67    0.26 
  29  -1   7    0.42    0.27 
 -29   1  -7   -0.12    0.25 
  29   1   7    0.64    0.28 
  31  -1   7    0.91    0.31 
 -31   1  -7    0.96    0.31 
  38  -2  -7    0.28    0.21 
 -38   2   7   -0.02    0.26 
  38   2  -7    0.14    0.27 
  36  -2  -7    0.23    0.19 
 -36  -2   7   -0.03    0.22 
  36   2  -7    0.04    0.26 
 -36   2   7   -0.02    0.24 
 -34  -2   7    0.17    0.21 
  34   2  -7    0.14    0.28 
  32  -2  -7    0.72    0.20 
  32  -2  -7    0.48    0.19 
 -32   2   7    0.98    0.23 
 -32   2   7    0.36    0.21 
  30  -2  -7    0.90    0.23 
  30  -2  -7    1.00    0.21 
 -30   2   7    0.73    0.23 
 -30   2   7    1.26    0.25 
  28  -2  -7    0.07    0.16 
  28  -2  -7    0.35    0.17 
 -28   2   7    0.25    0.18 
 -28   2   7    0.32    0.18 
  26  -2  -7    0.47    0.17 
  26  -2  -7    0.52    0.16 
 -26   2   7    0.22    0.17 
  26   2  -7    0.64    0.20 
 -26   2   7    0.52    0.18 
  26   2  -7    0.31    0.19 
  24  -2  -7   -0.04    0.13 
  24  -2  -7   -0.05    0.14 
 -24  -2   7    0.01    0.19 
 -24  -2   7    0.14    0.13 
 -24   2   7    0.07    0.16 
 -24   2   7   -0.08    0.14 
  24   2  -7   -0.04    0.15 
  24   2  -7    0.24    0.16 
  22  -2  -7    0.48    0.14 
 -22  -2   7    0.25    0.16 
 -22  -2   7    0.29    0.12 
  22  -2  -7    0.39    0.13 
  22   2  -7    0.04    0.14 
 -22   2   7    0.32    0.14 
  22   2  -7    0.15    0.15 
 -22   2   7    0.19    0.16 
  20  -2  -7    3.97    0.68 
  20  -2  -7    5.57    0.68 
 -20  -2   7    4.29    0.68 
 -20  -2   7    5.36    0.67 
 -20   2   7    4.67    0.69 
  20   2  -7    5.21    0.68 
 -20   2   7    5.41    0.68 
  20   2  -7    3.72    0.67 
 -18  -2   7    3.04    0.51 
 -18  -2   7    3.58    0.50 
  18  -2  -7    3.70    0.50 
 -18   2   7    3.27    0.50 
  18   2  -7    3.23    0.50 
  18   2  -7    3.73    0.50 
  16  -2  -7    0.48    0.12 
  16  -2  -7    0.53    0.14 
 -16   2   7    0.36    0.15 
 -16   2   7    0.39    0.13 
 -14  -2   7    0.67    0.20 
  14  -2  -7    0.57    0.14 
  14  -2  -7    0.57    0.14 
 -14  -2   7    0.80    0.14 
  14   2  -7    0.56    0.15 
 -14   2   7    0.48    0.16 
  14   2  -7    0.62    0.16 
 -14   2   7    0.64    0.15 
 -12  -2   7    2.02    0.27 
  12  -2  -7    1.85    0.28 
  12  -2  -7    1.68    0.27 
 -12  -2   7    1.56    0.30 
 -12   2   7    2.02    0.28 
  12   2  -7    1.86    0.28 
 -12   2   7    1.56    0.29 
  12   2  -7    1.68    0.29 
 -10  -2   7    9.06    1.29 
 -10  -2   7    9.67    1.30 
  10   2  -7    9.27    1.29 
  10   2  -7    9.56    1.30 
  -8  -2   7    1.57    0.27 
  -8  -2   7    2.13    0.31 
   8   2  -7    2.00    0.29 
   8   2  -7    1.77    0.28 
  -6  -2   7   32.65    4.21 
  -6  -2   7   28.99    4.20 
   6   2  -7   28.46    4.20 
   6   2  -7   32.88    4.20 
  -4  -2   7   10.60    1.48 
  -4  -2   7   10.78    1.47 
   4   2  -7   10.84    1.47 
   4   2  -7   10.33    1.47 
  -2  -2   7   47.41    6.49 
  -2  -2   7   48.42    6.49 
   2   2  -7   48.47    6.49 
   2   2  -7   45.42    6.49 
   0  -2   7    5.24    0.71 
   0  -2  -7    5.04    0.72 
   0  -2  -7    5.35    0.71 
   0  -2   7    4.90    0.72 
   0   2  -7    4.78    0.72 
   0   2   7    5.08    0.72 
   0   2   7    5.41    0.72 
   0   2  -7    4.79    0.72 
  -2  -2  -7    1.79    0.25 
  -2  -2  -7    1.93    0.27 
   2  -2   7    1.67    0.26 
   2  -2   7    1.49    0.27 
  -2   2  -7    1.65    0.27 
  -2   2  -7    1.30    0.27 
   2   2   7    1.90    0.27 
   2   2   7    1.94    0.27 
  -4  -2  -7    3.71    0.50 
   4  -2   7    3.76    0.50 
  -4  -2  -7    2.76    0.49 
   4  -2   7    3.26    0.49 
  -4   2  -7    3.80    0.50 
   4   2   7    3.83    0.50 
  -4   2  -7    3.89    0.50 
   4   2   7    3.20    0.49 
   6  -2   7    2.17    0.29 
  -6  -2  -7    1.79    0.30 
  -6  -2  -7    1.76    0.28 
   6  -2   7    1.84    0.29 
   6   2   7    1.41    0.29 
  -6   2  -7    2.02    0.30 
  -6   2  -7    1.63    0.28 
   6   2   7    2.40    0.30 
  -8  -2  -7   -0.02    0.15 
   8  -2   7   -0.01    0.10 
   8  -2   7    0.03    0.14 
  -8  -2  -7    0.03    0.09 
   8   2   7   -0.17    0.13 
  -8   2  -7   -0.21    0.15 
   8   2   7   -0.15    0.12 
  -8   2  -7    0.14    0.13 
  12  -2   7    2.63    0.36 
  12  -2   7    2.20    0.37 
 -12  -2  -7    2.52    0.37 
 -12  -2  -7    2.26    0.35 
  12   2   7    3.00    0.37 
 -12   2  -7    2.18    0.36 
  12   2   7    1.88    0.36 
 -12   2  -7    2.77    0.37 
 -14  -2  -7    4.33    0.69 
  14  -2   7    4.85    0.70 
  14  -2   7    4.73    0.69 
 -14  -2  -7    5.03    0.70 
 -14   2  -7    5.07    0.70 
  14   2   7    4.59    0.69 
  14   2   7    5.30    0.70 
 -14   2  -7    5.12    0.70 
  16  -2   7    0.45    0.16 
 -16  -2  -7    0.42    0.18 
  16  -2   7    0.56    0.16 
 -16  -2  -7    0.57    0.14 
 -16   2  -7    0.34    0.16 
  16   2   7    0.59    0.17 
 -16   2  -7    0.51    0.17 
  16   2   7    0.42    0.19 
  18  -2   7    0.29    0.16 
  18  -2   7    0.08    0.16 
 -18  -2  -7    0.58    0.14 
 -18  -2  -7    0.20    0.16 
 -18   2  -7    0.08    0.17 
  18   2   7    0.22    0.19 
 -18   2  -7    0.08    0.17 
  18   2   7    0.18    0.16 
 -20  -2  -7    0.09    0.15 
  20  -2   7    0.04    0.17 
  20  -2   7   -0.16    0.16 
 -20  -2  -7    0.07    0.16 
 -20   2  -7    0.30    0.17 
  20   2   7    0.33    0.20 
  20   2   7    0.20    0.18 
 -20   2  -7    0.20    0.17 
 -22  -2  -7    0.93    0.20 
  22  -2   7    0.71    0.20 
  22  -2   7    0.63    0.21 
 -22  -2  -7    0.27    0.20 
 -22   2  -7    0.65    0.23 
 -22   2  -7    0.54    0.20 
  22   2   7    0.88    0.22 
  22   2   7    0.61    0.23 
  24  -2   7   -0.18    0.21 
 -24  -2  -7   -0.08    0.21 
  24  -2   7    0.11    0.19 
  24   2   7   -0.07    0.28 
 -24   2  -7    0.02    0.22 
 -24   2  -7    0.10    0.19 
 -26  -2  -7    1.13    0.28 
  26  -2   7    1.28    0.30 
  26   2   7    1.30    0.32 
 -26   2  -7    1.47    0.32 
  28  -2   7    0.41    0.22 
 -28  -2  -7    0.07    0.23 
 -28   2  -7   -0.66    0.24 
  28   2   7    0.56    0.28 
  30  -2   7   -0.25    0.23 
 -30  -2  -7   -0.29    0.25 
 -30   2  -7   -0.20    0.26 
  30   2   7   -0.06    0.28 
 -37  -3   7    0.91    0.28 
  37  -3  -7    0.79    0.23 
 -37   3   7    0.77    0.29 
 -35  -3   7   -0.04    0.21 
  35  -3  -7   -0.02    0.17 
 -35   3   7   -0.23    0.23 
  35   3  -7   -0.14    0.25 
 -33  -3   7    2.10    0.36 
  33  -3  -7    2.07    0.34 
  33   3  -7    1.71    0.38 
 -33   3   7    2.03    0.36 
  31  -3  -7    2.68    0.46 
  31  -3  -7    3.36    0.47 
 -31   3   7    2.43    0.48 
 -31   3   7    3.87    0.49 
 -29  -3   7    0.59    0.20 
 -29  -3   7   -0.09    0.16 
  29  -3  -7   -0.16    0.14 
  29  -3  -7    0.09    0.15 
 -29   3   7    0.04    0.17 
  29   3  -7    0.03    0.18 
 -29   3   7   -0.03    0.18 
  29   3  -7    0.02    0.22 
  27  -3  -7    0.14    0.15 
 -27  -3   7    0.09    0.15 
  27  -3  -7   -0.07    0.14 
 -27  -3   7    0.18    0.20 
 -27   3   7    0.09    0.16 
 -27   3   7   -0.11    0.16 
  27   3  -7    0.17    0.19 
  27   3  -7    0.31    0.17 
 -25  -3   7    1.32    0.23 
  25  -3  -7    1.08    0.22 
  25  -3  -7    1.35    0.23 
 -25  -3   7    1.01    0.26 
  25   3  -7    1.41    0.26 
  25   3  -7    1.29    0.24 
 -25   3   7    0.93    0.24 
 -25   3   7    1.39    0.25 
 -23  -3   7    0.67    0.20 
  23  -3  -7    0.65    0.18 
  23   3  -7    1.06    0.21 
 -23   3   7    1.03    0.19 
  23   3  -7    0.80    0.19 
 -23   3   7    0.67    0.19 
  21  -3  -7    9.48    1.33 
 -21  -3   7    9.96    1.33 
  21  -3  -7    9.70    1.33 
 -21  -3   7    9.34    1.35 
 -21   3   7   10.80    1.34 
  21   3  -7    9.16    1.34 
 -21   3   7    9.24    1.34 
  21   3  -7    9.03    1.34 
 -19  -3   7    1.03    0.23 
  19   3  -7    1.24    0.21 
  19   3  -7    1.01    0.21 
  17  -3  -7   25.19    3.41 
 -17  -3   7   26.09    3.41 
 -17  -3   7   24.98    3.41 
  17  -3  -7   24.29    3.41 
  17   3  -7   25.67    3.41 
 -17   3   7   24.46    3.41 
  17   3  -7   24.93    3.41 
 -17   3   7   23.43    3.41 
 -13  -3   7    2.11    0.29 
 -13  -3   7    1.43    0.24 
  13   3  -7    1.56    0.26 
  13   3  -7    1.47    0.26 
 -11  -3   7    5.90    0.78 
 -11  -3   7    5.10    0.80 
  11   3  -7    5.37    0.79 
  11   3  -7    5.74    0.79 
  -9  -3   7   10.54    1.48 
  -9  -3   7   11.14    1.49 
   9   3  -7   10.55    1.48 
   9   3  -7   10.78    1.48 
  -7  -3   7   28.97    3.79 
  -7  -3   7   25.12    3.78 
   7   3  -7   31.61    3.79 
   7   3  -7   25.42    3.78 
  -5  -3   7   56.34    7.96 
  -5  -3   7   59.71    7.96 
   5   3  -7   57.28    7.96 
   5   3  -7   59.37    7.96 
  -1  -3   7   67.66    9.20 
   1   3  -7   64.47    9.20 
   1   3  -7   69.54    9.20 
   1  -3   7   21.91    2.99 
   1  -3   7   21.84    2.99 
  -1   3  -7   21.54    2.99 
  -1   3  -7   21.98    2.99 
   3  -3   7    2.37    0.34 
   3  -3   7    1.95    0.34 
  -3   3  -7    2.50    0.35 
  -3   3  -7    2.30    0.34 
   5  -3   7    0.86    0.16 
  -5  -3  -7    0.70    0.16 
  -5  -3  -7    1.03    0.19 
   5  -3   7    0.99    0.19 
   5   3   7    0.91    0.18 
  -5   3  -7    1.37    0.20 
   5   3   7    1.20    0.19 
  -5   3  -7    0.79    0.19 
  -7  -3  -7    2.25    0.37 
   7  -3   7    2.76    0.39 
   7  -3   7    2.65    0.38 
  -7  -3  -7    2.40    0.39 
  -7   3  -7    2.41    0.39 
  -7   3  -7    2.56    0.39 
   7   3   7    3.27    0.39 
   7   3   7    2.55    0.38 
  -9  -3  -7    7.10    1.02 
   9   3   7    7.40    1.01 
 -11  -3  -7   11.95    1.57 
  11  -3   7   11.74    1.57 
  11  -3   7   10.98    1.56 
 -11  -3  -7   11.22    1.56 
  11   3   7   12.54    1.57 
 -11   3  -7   10.54    1.56 
  11   3   7   10.46    1.56 
  13  -3   7    3.71    0.57 
 -13  -3  -7    3.93    0.57 
 -13  -3  -7    3.74    0.57 
  13  -3   7    3.92    0.57 
  13   3   7    3.62    0.57 
 -13   3  -7    4.46    0.58 
  13   3   7    5.12    0.59 
 -13   3  -7    3.57    0.57 
  15  -3   7    8.62    1.20 
 -15  -3  -7    8.52    1.20 
 -15  -3  -7    8.37    1.19 
  15  -3   7    8.96    1.19 
  15   3   7    8.72    1.20 
 -15   3  -7    8.04    1.19 
 -15   3  -7    8.02    1.20 
  15   3   7    9.20    1.20 
 -17  -3  -7    2.22    0.42 
  17  -3   7    2.64    0.42 
 -17  -3  -7    3.03    0.42 
  17  -3   7    2.52    0.42 
 -17   3  -7    3.77    0.44 
  17   3   7    2.47    0.42 
  17   3   7    2.90    0.44 
  19  -3   7    0.68    0.18 
 -19  -3  -7    0.87    0.18 
  19  -3   7    0.61    0.19 
 -19  -3  -7    0.23    0.19 
  19   3   7    0.23    0.19 
  19   3   7    0.42    0.22 
 -19   3  -7    0.77    0.21 
 -19   3  -7    0.51    0.18 
 -21  -3  -7    0.32    0.17 
  21  -3   7    0.18    0.18 
 -21  -3  -7   -0.03    0.17 
  21  -3   7    0.36    0.18 
 -21   3  -7    0.44    0.18 
  21   3   7    0.52    0.22 
  21   3   7    0.22    0.19 
 -21   3  -7    0.29    0.21 
 -23  -3  -7    0.38    0.18 
  23  -3   7    0.04    0.18 
  23  -3   7    0.15    0.18 
 -23  -3  -7    0.14    0.19 
 -23   3  -7   -0.01    0.21 
  23   3   7    0.28    0.19 
  23   3   7    0.33    0.24 
 -23   3  -7    0.20    0.18 
  27  -3   7    0.97    0.25 
 -27  -3  -7    0.78    0.26 
  27   3   7    0.64    0.34 
 -27   3  -7    0.94    0.29 
  29  -3   7    0.66    0.25 
 -29  -3  -7    0.87    0.28 
  29   3   7    0.37    0.32 
 -29   3  -7    0.70    0.29 
 -36  -4   7    0.11    0.22 
  36   4  -7    0.13    0.27 
 -34  -4   7    0.07    0.21 
  34   4  -7   -0.08    0.27 
 -32  -4   7   -0.01    0.18 
  32  -4  -7    0.11    0.16 
  32  -4  -7    0.01    0.16 
 -32   4   7    0.06    0.23 
 -32   4   7    0.06    0.19 
  32   4  -7   -0.23    0.27 
  30  -4  -7    0.25    0.16 
  30  -4  -7    0.49    0.17 
 -30   4   7    0.11    0.20 
 -30   4   7    0.63    0.21 
 -28  -4   7    0.17    0.16 
  28  -4  -7    0.27    0.15 
  28  -4  -7    0.25    0.15 
 -28  -4   7    0.21    0.21 
 -28   4   7    0.31    0.18 
  28   4  -7    0.45    0.22 
  28   4  -7    0.38    0.17 
 -28   4   7    0.31    0.17 
  26  -4  -7    0.99    0.20 
  26  -4  -7    1.20    0.21 
 -26  -4   7    0.97    0.25 
 -26  -4   7    0.95    0.20 
 -26   4   7    0.69    0.21 
  26   4  -7    0.77    0.21 
  26   4  -7    1.41    0.26 
 -26   4   7    1.02    0.22 
  24  -4  -7    2.32    0.44 
  24  -4  -7    3.34    0.44 
 -24  -4   7    2.81    0.47 
 -24  -4   7    4.22    0.45 
 -24   4   7    2.55    0.45 
  24   4  -7    2.66    0.45 
  24   4  -7    3.03    0.46 
 -24   4   7    3.26    0.45 
  22  -4  -7    4.72    0.73 
 -22  -4   7    5.19    0.75 
 -22  -4   7    4.98    0.73 
  22  -4  -7    5.36    0.73 
 -22   4   7    5.23    0.74 
  22   4  -7    5.27    0.74 
 -22   4   7    5.36    0.74 
  22   4  -7    4.95    0.74 
 -20  -4   7    0.60    0.21 
 -20  -4   7    0.89    0.17 
  20   4  -7    0.85    0.18 
  20   4  -7    0.85    0.21 
 -18  -4   7   -0.06    0.11 
  18  -4  -7    0.05    0.11 
 -18  -4   7    0.13    0.17 
  18   4  -7   -0.03    0.14 
  18   4  -7    0.28    0.16 
 -16  -4   7    0.72    0.14 
 -16  -4   7    0.69    0.20 
  16   4  -7    0.60    0.18 
  16   4  -7    0.42    0.17 
 -12  -4   7    7.57    1.03 
 -12  -4   7    7.23    1.05 
  12   4  -7    8.05    1.05 
  12   4  -7    6.96    1.04 
 -10  -4   7    5.36    0.75 
 -10  -4   7    5.27    0.78 
  10   4  -7    5.48    0.78 
  10   4  -7    5.57    0.77 
  -8  -4   7    5.56    0.72 
  -8  -4   7    4.67    0.70 
   8   4  -7    5.58    0.72 
   8   4  -7    4.62    0.72 
  -6  -4   7    6.51    0.88 
  -6  -4   7    6.06    0.86 
   6   4  -7    6.03    0.88 
   6   4  -7    6.27    0.87 
  -4  -4   7    0.66    0.13 
  -4  -4   7    0.49    0.17 
   4   4  -7    0.49    0.14 
   4   4  -7    0.63    0.19 
  -2  -4   7    1.77    0.29 
  -2  -4   7    1.64    0.27 
   2   4  -7    1.89    0.28 
   2   4  -7    2.03    0.30 
   0  -4   7    0.51    0.12 
   0   4  -7    0.67    0.14 
   2  -4   7    1.05    0.20 
   2  -4   7    1.20    0.19 
  -2   4  -7    1.21    0.20 
   4  -4   7    1.24    0.21 
   4  -4   7    1.38    0.23 
  -4   4  -7    1.52    0.23 
  -4   4  -7    1.43    0.24 
   6  -4   7    0.95    0.18 
   6  -4   7    0.91    0.20 
   6   4   7    1.60    0.21 
  -6   4  -7    0.86    0.21 
  -6   4  -7    1.21    0.20 
   8  -4   7    0.89    0.18 
   8  -4   7    0.78    0.19 
  -8  -4  -7    1.03    0.16 
  -8  -4  -7    0.94    0.20 
   8   4   7    1.22    0.19 
  -8   4  -7    0.81    0.21 
  -8   4  -7    0.82    0.19 
   8   4   7    0.99    0.20 
  12  -4   7    0.35    0.17 
 -12  -4  -7    0.49    0.17 
 -12  -4  -7    0.61    0.14 
  12  -4   7    1.06    0.16 
 -12   4  -7    0.38    0.17 
 -12   4  -7    0.57    0.18 
  12   4   7    0.41    0.16 
  12   4   7    0.45    0.19 
  14  -4   7    0.76    0.17 
 -14  -4  -7    0.51    0.15 
  14  -4   7    0.64    0.18 
 -14  -4  -7    0.63    0.19 
  14   4   7    1.00    0.21 
 -14   4  -7    0.77    0.19 
  14   4   7    0.60    0.18 
 -14   4  -7    0.73    0.18 
  16  -4   7    5.99    0.85 
 -16  -4  -7    5.94    0.85 
 -16  -4  -7    5.88    0.84 
  16  -4   7    6.26    0.85 
  16   4   7    6.18    0.86 
 -16   4  -7    6.17    0.85 
  16   4   7    5.74    0.85 
 -16   4  -7    5.47    0.85 
  18  -4   7    1.16    0.23 
 -18  -4  -7    1.14    0.22 
 -18  -4  -7    0.64    0.22 
  18  -4   7    1.17    0.22 
 -18   4  -7    0.98    0.23 
  18   4   7    1.08    0.23 
  18   4   7    1.44    0.26 
 -18   4  -7    0.86    0.24 
 -20  -4  -7    0.20    0.15 
  20  -4   7   -0.16    0.16 
 -20  -4  -7    0.00    0.17 
  20  -4   7   -0.27    0.16 
  20   4   7   -0.04    0.21 
  20   4   7   -0.20    0.17 
 -20   4  -7    0.05    0.16 
 -20   4  -7    0.29    0.20 
  22  -4   7   -0.13    0.16 
  22  -4   7    0.55    0.18 
 -22  -4  -7    0.43    0.17 
 -22  -4  -7   -0.31    0.17 
  22   4   7   -0.02    0.23 
 -22   4  -7    0.32    0.22 
  22   4   7    0.05    0.18 
 -22   4  -7    0.36    0.17 
  24  -4   7    0.20    0.18 
  24  -4   7    0.15    0.20 
 -24   4  -7    0.07    0.20 
 -24   4  -7    0.02    0.23 
 -26  -4  -7   -0.07    0.19 
  26  -4   7    0.36    0.28 
  26   4   7    0.30    0.27 
 -26   4  -7    0.26    0.28 
  28  -4   7   -0.16    0.21 
 -28  -4  -7   -0.13    0.21 
 -28   4  -7    0.01    0.26 
  28   4   7    0.04    0.29 
  35   5  -7    0.17    0.28 
 -33  -5   7    2.08    0.33 
  33  -5  -7    2.35    0.31 
  33  -5  -7    1.45    0.30 
  33   5  -7    1.92    0.37 
 -33   5   7    0.81    0.31 
 -33   5   7    2.20    0.35 
  31  -5  -7    0.68    0.20 
 -31  -5   7    0.81    0.20 
 -31   5   7    0.23    0.22 
  31   5  -7    0.41    0.27 
 -31   5   7    0.88    0.22 
  29  -5  -7    0.79    0.18 
  29  -5  -7    0.45    0.16 
  29   5  -7    0.48    0.24 
 -29   5   7    0.41    0.20 
 -29   5   7    0.48    0.18 
 -27  -5   7    2.04    0.30 
 -27  -5   7    1.70    0.33 
 -27   5   7    1.94    0.31 
  27   5  -7    2.04    0.34 
 -27   5   7    1.49    0.29 
  27   5  -7    1.29    0.30 
 -25  -5   7    1.06    0.28 
 -25  -5   7    1.52    0.25 
  25   5  -7    1.68    0.30 
  25   5  -7    1.04    0.25 
 -23  -5   7    1.12    0.19 
 -23  -5   7    0.97    0.24 
  23   5  -7    0.54    0.21 
  23   5  -7    1.41    0.24 
 -21  -5   7    9.00    1.23 
 -21  -5   7    8.52    1.25 
  21   5  -7    8.88    1.24 
 -19  -5   7    0.41    0.19 
 -19  -5   7    0.41    0.13 
  19   5  -7    0.17    0.17 
  19   5  -7    0.30    0.16 
 -17  -5   7   17.03    2.35 
 -17  -5   7   16.79    2.35 
  17   5  -7   17.89    2.35 
  17   5  -7   16.62    2.35 
 -15  -5   7   18.94    2.56 
  15   5  -7   18.59    2.57 
  15   5  -7   18.26    2.56 
 -11  -5   7   19.92    2.66 
 -11  -5   7   19.33    2.66 
  11   5  -7   19.38    2.66 
  11   5  -7   18.83    2.66 
  -9  -5   7    7.31    1.02 
  -9  -5   7    7.17    1.04 
   9   5  -7    7.79    1.04 
   9   5  -7    7.24    1.03 
   7   5  -7   12.84    1.78 
   7  -5   7    1.13    0.22 
  -7   5  -7    1.62    0.23 
   9   5   7    5.19    0.74 
 -11  -5  -7   10.17    1.43 
  11  -5   7   10.58    1.44 
  11  -5   7   10.84    1.43 
 -11  -5  -7    9.81    1.44 
  11   5   7   10.22    1.44 
  11   5   7   10.55    1.44 
 -11   5  -7   11.12    1.44 
 -11   5  -7    9.63    1.44 
  13  -5   7    0.70    0.16 
  13  -5   7    0.38    0.16 
 -13  -5  -7    0.31    0.14 
 -13  -5  -7    0.67    0.17 
 -13   5  -7    0.63    0.16 
  13   5   7    0.89    0.20 
 -13   5  -7    0.33    0.17 
  13   5   7    0.49    0.17 
  15  -5   7    7.55    1.07 
 -15  -5  -7    7.53    1.06 
  15  -5   7    7.81    1.07 
 -15  -5  -7    7.46    1.07 
  15   5   7    7.53    1.07 
  15   5   7    7.90    1.08 
 -15   5  -7    7.43    1.07 
 -17  -5  -7    1.66    0.26 
 -17  -5  -7    1.57    0.28 
  17  -5   7    1.25    0.26 
  17  -5   7    1.44    0.26 
 -17   5  -7    1.62    0.28 
  17   5   7    1.15    0.29 
 -17   5  -7    1.02    0.26 
  17   5   7    1.78    0.28 
 -19  -5  -7    3.79    0.56 
  19  -5   7    3.45    0.56 
  19  -5   7    4.29    0.56 
 -19  -5  -7    3.28    0.56 
 -19   5  -7    4.30    0.58 
  19   5   7    3.80    0.57 
  19   5   7    4.29    0.59 
 -19   5  -7    3.50    0.56 
 -21  -5  -7    2.97    0.59 
  21  -5   7    3.07    0.59 
 -21  -5  -7    5.19    0.60 
  21  -5   7    4.77    0.60 
  21   5   7    3.81    0.60 
 -21   5  -7    4.07    0.60 
 -21   5  -7    4.54    0.61 
  21   5   7    4.34    0.62 
  23  -5   7    0.72    0.23 
 -23  -5  -7    1.02    0.22 
  23  -5   7    0.97    0.23 
  23   5   7    1.03    0.30 
 -23   5  -7    1.46    0.27 
 -23   5  -7    0.44    0.22 
  25   5   7    1.96    0.39 
  27  -5   7    1.09    0.24 
 -27  -5  -7    0.53    0.26 
  27   5   7    0.52    0.32 
 -27   5  -7    1.09    0.29 
  34  -6  -7    0.07    0.17 
 -34  -6   7   -0.09    0.21 
  34   6  -7    0.22    0.29 
 -34   6   7    0.52    0.25 
  32  -6  -7    0.23    0.15 
  32  -6  -7    0.12    0.16 
 -32  -6   7    0.03    0.18 
 -32   6   7    0.14    0.20 
  32   6  -7    0.39    0.28 
 -32   6   7   -0.17    0.16 
 -30  -6   7    0.13    0.27 
  30  -6  -7    0.22    0.16 
  30  -6  -7    0.03    0.18 
 -30   6   7    0.15    0.21 
 -30   6   7    0.63    0.21 
  30   6  -7    0.34    0.27 
 -28  -6   7    0.34    0.18 
  28  -6  -7    0.45    0.15 
 -28  -6   7    0.17    0.28 
  28   6  -7    0.52    0.24 
  28   6  -7    0.40    0.22 
 -26  -6   7    0.04    0.14 
 -26  -6   7    0.18    0.21 
  26   6  -7   -0.22    0.22 
  26   6  -7   -0.06    0.18 
 -24  -6   7    0.44    0.21 
 -24  -6   7    0.27    0.14 
  24   6  -7   -0.04    0.19 
  24   6  -7    0.03    0.16 
 -22  -6   7    0.38    0.22 
 -22  -6   7    0.53    0.16 
  22   6  -7    0.68    0.18 
  22   6  -7    0.52    0.21 
 -20  -6   7    2.77    0.37 
 -20  -6   7    1.84    0.39 
  20   6  -7    2.49    0.38 
  20   6  -7    2.24    0.39 
 -18  -6   7    1.76    0.34 
 -18  -6   7    1.96    0.31 
  18   6  -7    2.28    0.34 
  18   6  -7    1.78    0.32 
 -16  -6   7    4.44    0.59 
 -16  -6   7    3.90    0.61 
  16   6  -7    4.09    0.60 
  16   6  -7    3.78    0.59 
 -14  -6   7    0.60    0.19 
 -14  -6   7    0.47    0.13 
  14   6  -7    0.61    0.19 
  14   6  -7    0.34    0.16 
 -10  -6   7   -0.04    0.16 
  10  -6   7    1.76    0.32 
 -10   6  -7    2.04    0.32 
  12   6   7   -0.07    0.14 
 -14  -6  -7    0.52    0.16 
  14  -6   7    0.32    0.16 
  14  -6   7    0.56    0.16 
 -14  -6  -7    0.18    0.13 
  14   6   7    0.23    0.16 
 -14   6  -7    0.46    0.19 
  14   6   7    0.16    0.19 
 -14   6  -7    0.55    0.16 
  16  -6   7    0.38    0.17 
  16  -6   7    0.42    0.18 
 -16  -6  -7    0.64    0.16 
 -16   6  -7    0.29    0.18 
  16   6   7    0.33    0.18 
 -16   6  -7    0.50    0.20 
  16   6   7    0.64    0.21 
  18  -6   7    0.32    0.16 
  18  -6   7   -0.07    0.16 
 -18  -6  -7    0.09    0.14 
 -18  -6  -7   -0.01    0.16 
 -18   6  -7    0.06    0.20 
  18   6   7    0.28    0.17 
  18   6   7   -0.24    0.21 
 -18   6  -7    0.06    0.16 
 -20  -6  -7   -0.09    0.17 
  20  -6   7    0.05    0.17 
 -20  -6  -7   -0.01    0.17 
  20  -6   7   -0.05    0.17 
 -20   6  -7    0.02    0.20 
 -20   6  -7    0.13    0.18 
  20   6   7   -0.12    0.16 
  20   6   7    0.24    0.26 
  22  -6   7    0.03    0.32 
 -22  -6  -7   -0.01    0.19 
  22  -6   7    0.30    0.20 
 -22  -6  -7    0.14    0.19 
  22   6   7   -0.01    0.25 
 -24   6  -7    0.10    0.24 
  26  -6   7    0.82    0.27 
 -26  -6  -7    0.77    0.26 
  26   6   7    0.81    0.35 
 -26   6  -7    0.91    0.31 
 -33  -7   7    0.80    0.25 
  33   7  -7    1.38    0.34 
 -31  -7   7    2.80    0.48 
  31   7  -7    3.64    0.53 
 -27  -7   7    2.40    0.35 
 -27  -7   7    1.92    0.39 
  27   7  -7    1.98    0.35 
  27   7  -7    2.06    0.39 
 -25  -7   7    6.49    0.80 
 -25  -7   7    5.75    0.83 
  25   7  -7    4.39    0.79 
  25   7  -7    6.10    0.82 
 -23  -7   7   -0.15    0.20 
 -23  -7   7    0.00    0.14 
  23   7  -7   -0.15    0.17 
  23   7  -7    0.05    0.21 
 -21  -7   7    4.91    0.60 
 -21  -7   7    3.73    0.62 
  21   7  -7    3.85    0.61 
  21   7  -7    3.87    0.60 
 -19  -7   7    0.85    0.24 
 -19  -7   7    1.14    0.20 
  19   7  -7    0.74    0.21 
  19   7  -7    0.80    0.24 
 -17  -7   7    2.59    0.35 
 -17  -7   7    2.05    0.38 
  17   7  -7    2.05    0.36 
  17   7  -7    2.22    0.38 
 -15  -7   7    3.32    0.54 
 -15  -7   7    4.31    0.52 
  15   7  -7    3.01    0.52 
  15   7  -7    3.60    0.54 
  13   7  -7    1.04    0.22 
  15   7   7    2.37    0.41 
  15   7   7    3.18    0.44 
  17  -7   7    1.34    0.25 
  17   7   7    1.29    0.32 
  19  -7   7    2.81    0.41 
  19  -7   7    2.25    0.41 
 -19   7  -7    2.55    0.41 
 -19   7  -7    2.90    0.43 
  21  -7   7    0.58    0.20 
  21  -7   7    0.26    0.19 
 -21   7  -7    0.46    0.19 
  21   7   7    0.41    0.20 
 -21   7  -7    0.98    0.25 
  23  -7   7    0.47    0.19 
  23  -7   7    0.06    0.19 
 -23   7  -7    0.05    0.17 
 -23   7  -7    0.24    0.22 
 -30  -8   7    0.23    0.18 
  30   8  -7    0.02    0.27 
 -26  -8   7   -0.09    0.15 
 -26  -8   7    0.06    0.23 
  26   8  -7   -0.13    0.23 
  26   8  -7   -0.02    0.19 
 -24  -8   7    0.64    0.21 
 -24  -8   7    0.37    0.17 
  24   8  -7    0.55    0.23 
  24   8  -7    0.21    0.19 
 -22  -8   7    3.83    0.48 
 -22  -8   7    2.88    0.50 
  22   8  -7    3.03    0.49 
  22   8  -7    2.91    0.50 
 -20  -8   7    1.43    0.23 
 -20  -8   7    0.99    0.28 
  20   8  -7    0.88    0.24 
  20   8  -7    1.19    0.27 
 -18  -8   7    0.65    0.21 
 -18  -8   7    0.58    0.16 
  18   8  -7    0.66    0.22 
  18   8  -7    0.47    0.21 
 -16  -8   7    0.53    0.21 
  16   8   7   -0.09    0.15 
 -18  -8  -7    0.28    0.19 
 -18  -8  -7    0.20    0.17 
  18   8   7   -0.05    0.25 
 -18   8  -7    0.26    0.17 
  18   8   7    0.15    0.16 
 -20  -8  -7    0.38    0.18 
  20  -8   7    0.65    0.19 
  20  -8   7    0.13    0.19 
 -20  -8  -7    0.41    0.24 
 -20   8  -7    0.57    0.24 
 -20   8  -7    0.55    0.21 
  20   8   7    0.55    0.29 
  20   8   7    0.64    0.19 
  22  -8   7   -0.25    0.18 
 -22  -8  -7    0.14    0.20 
  22  -8   7   -0.09    0.17 
  22   8   7    0.17    0.33 
 -22   8  -7   -0.16    0.17 
 -24  -8  -7    0.29    0.21 
  24  -8   7    0.35    0.20 
  24   8   7    0.15    0.32 
 -24   8  -7    0.84    0.26 
 -25  -9   7   -0.02    0.17 
 -25  -9   7    0.21    0.24 
  25   9  -7    0.04    0.19 
  25   9  -7    0.16    0.24 
 -23  -9   7    0.45    0.23 
 -23  -9   7    0.79    0.18 
  23   9  -7   -0.05    0.19 
  23   9  -7    0.53    0.25 
 -21  -9   7    1.56    0.33 
 -21  -9   7    1.96    0.30 
  21   9  -7    1.46    0.31 
  21   9  -7    1.83    0.33 
 -19  -9   7   -0.01    0.14 
 -19  -9   7   -0.12    0.20 
  19   9  -7    0.12    0.16 
  19   9  -7    0.01    0.21 
 -17  -9   7    1.45    0.30 
  19   9   7    0.52    0.31 
  19   9   7    0.66    0.22 
 -21  -9  -7    0.29    0.20 
 -21  -9  -7    0.32    0.23 
  21   9   7    0.01    0.30 
  21   9   7   -0.23    0.21 
 -24 -10   7    0.67    0.29 
 -24 -10   7    0.89    0.21 
  24  10  -7    0.65    0.23 
  24  10  -7    0.91    0.26 
 -22 -10   7   -0.04    0.16 
  22  10  -7    0.04    0.18 
 -38   0   8    1.25    0.29 
  38   0  -8    0.47    0.26 
  36   0  -8    0.53    0.24 
 -36   0   8    0.32    0.23 
  34   0  -8    3.04    0.45 
 -34   0   8    2.41    0.45 
 -32   0   8    0.90    0.26 
  32   0  -8    1.26    0.26 
  30   0  -8    5.71    0.72 
 -30   0   8    5.70    0.72 
 -30   0   8    3.75    0.71 
  30   0  -8    4.71    0.71 
  28   0  -8   10.88    1.47 
 -28   0   8    9.82    1.48 
  28   0  -8   10.42    1.47 
 -28   0   8   11.08    1.48 
  26   0  -8    1.33    0.24 
 -26   0   8    1.22    0.24 
 -26   0   8    0.96    0.26 
  26   0  -8    1.28    0.24 
 -24   0   8    5.61    0.84 
 -24   0   8    6.00    0.83 
  24   0  -8    5.77    0.82 
  24   0  -8    5.77    0.83 
 -22   0   8    6.16    0.84 
  22   0  -8    5.93    0.84 
 -22   0   8    5.56    0.85 
 -20   0   8    0.56    0.20 
  20   0  -8    0.92    0.18 
  20   0  -8    1.25    0.19 
 -20   0   8    1.01    0.18 
  16   0  -8    7.80    1.11 
 -16   0   8    8.63    1.12 
  16   0  -8    7.58    1.11 
 -16   0   8    8.08    1.11 
  14   0  -8   11.12    1.51 
 -14   0   8   10.66    1.52 
  14   0  -8   10.51    1.51 
 -14   0   8   11.34    1.51 
  12   0  -8   56.10    7.70 
 -12   0   8   58.34    7.71 
 -12   0   8   54.08    7.70 
  12   0  -8   56.66    7.70 
 -10   0   8    2.31    0.33 
  10   0  -8    2.35    0.34 
 -10   0   8    1.98    0.35 
  10   0  -8    2.09    0.33 
   8   0  -8   41.20    5.64 
  -8   0   8   41.26    5.64 
   8   0  -8   41.44    5.64 
  -8   0   8   40.70    5.63 
   6   0  -8   43.61    5.74 
   6   0  -8   40.11    5.74 
  -6   0   8   42.93    5.74 
  -6   0   8   41.04    5.75 
   4   0  -8   42.34    6.08 
  -4   0   8   45.38    6.08 
   4   0  -8   46.58    6.08 
  -4   0   8   43.34    6.08 
  -2   0   8   36.41    4.78 
   2   0  -8   35.25    4.78 
   2   0  -8   33.05    4.78 
   0   0  -8   48.00    6.60 
   0   0   8   46.10    6.60 
   0   0   8   50.52    6.60 
   2   0   8    1.32    0.26 
  -2   0  -8    1.66    0.27 
   2   0   8    2.27    0.28 
  -2   0  -8    1.84    0.26 
   4   0   8   49.15    6.49 
   4   0   8   48.38    6.49 
  -4   0  -8   43.87    6.49 
  -4   0  -8   48.14    6.49 
  -6   0  -8   16.04    2.14 
   6   0   8   15.41    2.15 
  -6   0  -8   14.86    2.15 
   6   0   8   15.91    2.14 
   8   0   8    5.85    0.84 
  10   0   8    6.43    1.17 
  10   0   8    9.28    1.15 
 -18   0  -8    1.38    0.27 
 -18   0  -8    1.64    0.29 
  20   0   8   11.22    1.45 
  20   0   8    9.25    1.45 
 -20   0  -8   11.37    1.45 
 -20   0  -8    9.83    1.45 
  22   0   8    3.72    0.64 
 -22   0  -8    5.58    0.66 
  22   0   8    4.62    0.66 
 -22   0  -8    4.08    0.65 
  26   0   8    1.46    0.34 
 -26   0  -8    1.75    0.35 
 -28   0  -8    0.49    0.27 
  28   0   8    0.20    0.27 
  30   0   8    0.30    0.30 
 -30   0  -8    0.88    0.32 
  37  -1  -8    0.22    0.21 
 -37  -1   8    0.05    0.24 
  37   1  -8   -0.17    0.24 
 -37   1   8   -0.02    0.23 
 -35  -1   8    0.01    0.21 
  35  -1  -8    0.22    0.20 
 -35   1   8    0.40    0.23 
  35   1  -8   -0.42    0.22 
 -31  -1   8    0.43    0.24 
 -31  -1   8    0.49    0.20 
  31  -1  -8    0.52    0.21 
  31  -1  -8    0.56    0.20 
  31   1  -8    0.50    0.20 
 -31   1   8    0.49    0.25 
  31   1  -8    0.74    0.22 
 -31   1   8    0.52    0.21 
 -29  -1   8    0.02    0.17 
  29  -1  -8    0.07    0.16 
  29  -1  -8   -0.09    0.17 
 -29  -1   8    0.15    0.20 
  29   1  -8   -0.13    0.18 
  29   1  -8   -0.31    0.16 
 -29   1   8    0.10    0.19 
 -29   1   8    0.22    0.18 
 -27  -1   8    0.88    0.21 
  27  -1  -8    1.17    0.22 
 -27  -1   8    0.95    0.25 
  27  -1  -8    1.03    0.21 
 -27   1   8    0.97    0.23 
 -27   1   8    0.62    0.23 
  27   1  -8    1.15    0.22 
  27   1  -8    1.07    0.22 
 -25  -1   8    3.84    0.60 
  25  -1  -8    4.70    0.60 
 -25  -1   8    3.94    0.61 
  25  -1  -8    4.71    0.61 
 -25   1   8    4.29    0.60 
 -25   1   8    3.92    0.61 
  25   1  -8    3.33    0.59 
  25   1  -8    4.88    0.61 
  23  -1  -8    4.72    0.61 
 -23  -1   8    3.17    0.61 
 -23  -1   8    4.94    0.61 
  23  -1  -8    4.39    0.61 
  23   1  -8    3.86    0.61 
 -23   1   8    3.41    0.61 
  23   1  -8    4.77    0.62 
 -23   1   8    4.68    0.62 
  21  -1  -8    1.10    0.20 
 -21  -1   8    1.07    0.20 
  21  -1  -8    1.13    0.19 
 -21  -1   8    0.98    0.23 
  21   1  -8    1.38    0.21 
 -21   1   8    0.93    0.21 
 -21   1   8    0.73    0.19 
  21   1  -8    0.78    0.19 
 -19  -1   8    3.36    0.46 
 -19  -1   8    2.88    0.47 
  19  -1  -8    3.11    0.46 
  19   1  -8    3.14    0.46 
  19   1  -8    3.55    0.47 
 -19   1   8    2.89    0.46 
  17  -1  -8   12.59    1.56 
  17  -1  -8   10.77    1.56 
 -17   1   8    9.35    1.57 
 -17   1   8   12.37    1.57 
 -15  -1   8   13.12    1.87 
  15  -1  -8   14.09    1.86 
 -15  -1   8   13.88    1.86 
  15  -1  -8   14.23    1.86 
 -15   1   8   13.67    1.87 
 -15   1   8   13.37    1.86 
  15   1  -8   13.32    1.86 
  15   1  -8   12.25    1.86 
 -13  -1   8    1.89    0.33 
  13  -1  -8    2.31    0.31 
 -13  -1   8    2.10    0.30 
  13  -1  -8    1.72    0.30 
 -13   1   8    2.14    0.31 
  13   1  -8    2.00    0.32 
 -13   1   8    2.31    0.33 
  13   1  -8    1.86    0.32 
  11  -1  -8    0.62    0.16 
  11  -1  -8    0.95    0.17 
 -11  -1   8    0.73    0.19 
 -11  -1   8    0.55    0.13 
 -11   1   8    0.78    0.15 
 -11   1   8    0.85    0.19 
   9  -1  -8    5.63    0.81 
   9  -1  -8    5.98    0.81 
  -9   1   8    5.79    0.81 
  -9   1   8    5.69    0.83 
   7  -1  -8   37.82    5.22 
   7  -1  -8   38.36    5.22 
  -7   1   8   37.91    5.22 
  -7   1   8   38.39    5.22 
   5  -1  -8   22.56    3.10 
   5  -1  -8   22.27    3.09 
  -5   1   8   23.38    3.10 
  -5   1   8   22.10    3.09 
   3  -1  -8   18.37    2.58 
   3  -1  -8   19.82    2.58 
   3   1  -8   19.98    2.58 
  -3   1   8   19.25    2.58 
   3   1  -8   17.03    2.58 
  -3   1   8   18.42    2.58 
  -1  -1   8   40.29    5.85 
   1  -1  -8   43.62    5.85 
  -1   1   8   41.99    5.85 
   1   1  -8   46.01    5.85 
  -1   1   8   42.79    5.85 
   1   1  -8   41.73    5.85 
   1  -1   8    4.70    0.78 
   1  -1   8    5.91    0.77 
  -1  -1  -8    5.63    0.77 
  -1   1  -8    5.11    0.78 
   1   1   8    5.99    0.78 
   1   1   8    5.60    0.78 
   3  -1   8    0.59    0.15 
   3  -1   8    0.39    0.13 
  -3  -1  -8    0.75    0.13 
  -3  -1  -8    0.61    0.15 
   3   1   8    0.59    0.15 
  -3   1  -8    0.80    0.16 
  -3   1  -8    0.67    0.13 
   3   1   8    0.43    0.14 
  -5  -1  -8    3.57    0.46 
   5  -1   8    2.65    0.44 
  -5  -1  -8    3.50    0.45 
   5  -1   8    3.11    0.45 
   5   1   8    3.41    0.46 
  -5   1  -8    2.67    0.45 
   5   1   8    2.91    0.44 
  -5   1  -8    3.14    0.45 
  -7  -1  -8   16.66    2.25 
  -7  -1  -8   16.03    2.24 
   7  -1   8   16.42    2.25 
   7  -1   8   15.80    2.25 
   7   1   8   15.65    2.25 
  -7   1  -8   17.15    2.25 
  -7   1  -8   16.80    2.25 
   7   1   8   16.25    2.25 
  11  -1   8    3.32    0.46 
  11  -1   8    2.67    0.44 
 -11  -1  -8    3.19    0.45 
 -11  -1  -8    2.94    0.46 
  11   1   8    2.85    0.46 
 -11   1  -8    3.25    0.45 
 -11   1  -8    3.28    0.46 
  11   1   8    3.13    0.45 
  13  -1   8    1.66    0.25 
 -13  -1  -8    1.72    0.24 
 -13  -1  -8    0.87    0.24 
  13  -1   8    1.34    0.24 
 -13   1  -8    1.57    0.24 
  13   1   8    1.50    0.26 
  13   1   8    1.06    0.24 
 -13   1  -8    1.25    0.25 
  15  -1   8    5.69    0.82 
 -15  -1  -8    5.86    0.81 
 -15  -1  -8    5.65    0.83 
  15  -1   8    6.18    0.83 
  15   1   8    5.31    0.82 
 -15   1  -8    5.65    0.83 
 -15   1  -8    6.18    0.82 
  15   1   8    5.57    0.83 
 -17  -1  -8    3.87    0.58 
  17  -1   8    3.98    0.58 
 -17  -1  -8    4.28    0.57 
  17  -1   8    3.88    0.57 
  17   1   8    4.69    0.59 
 -17   1  -8    4.14    0.58 
  17   1   8    2.93    0.57 
 -17   1  -8    4.05    0.57 
 -19  -1  -8    1.51    0.31 
  19  -1   8    1.80    0.30 
  19  -1   8    1.59    0.30 
 -19  -1  -8    2.42    0.31 
 -19   1  -8    1.19    0.30 
  19   1   8    2.20    0.33 
 -19   1  -8    2.20    0.32 
  19   1   8    1.43    0.30 
  21  -1   8    0.09    0.18 
  21  -1   8    0.17    0.17 
 -21  -1  -8    0.05    0.17 
 -21  -1  -8    0.20    0.17 
 -21   1  -8   -0.09    0.19 
 -21   1  -8    0.02    0.17 
  21   1   8   -0.24    0.18 
  21   1   8    0.21    0.21 
  23  -1   8   -0.02    0.21 
 -23  -1  -8    0.52    0.21 
  23  -1   8   -0.11    0.21 
 -23   1  -8    0.31    0.21 
 -23   1  -8    0.29    0.22 
  23   1   8    0.50    0.24 
 -25  -1  -8    0.87    0.25 
  25  -1   8    0.85    0.30 
  25   1   8    0.69    0.28 
 -25   1  -8    1.01    0.31 
  27  -1   8    0.35    0.25 
 -27  -1  -8   -0.07    0.23 
 -27   1  -8    0.06    0.25 
  27   1   8    0.36    0.27 
 -29  -1  -8    0.09    0.26 
  29  -1   8    0.46    0.26 
 -29   1  -8   -0.20    0.27 
  29   1   8    0.20    0.29 
  38  -2  -8    0.44    0.21 
  38   2  -8    0.25    0.28 
 -38   2   8    0.65    0.25 
 -36  -2   8    0.09    0.22 
 -36   2   8   -0.04    0.23 
  36   2  -8    0.11    0.25 
 -34  -2   8    2.82    0.50 
  34   2  -8    3.54    0.52 
  32  -2  -8    0.38    0.19 
  32  -2  -8    0.52    0.19 
 -32   2   8    0.77    0.23 
 -32   2   8    0.54    0.21 
  30  -2  -8    6.31    0.87 
  30  -2  -8    5.60    0.87 
 -30   2   8    6.23    0.87 
 -30   2   8    6.17    0.88 
  28  -2  -8   -0.08    0.16 
  28  -2  -8    0.21    0.17 
 -28   2   8    0.19    0.18 
 -28   2   8    0.05    0.17 
  26  -2  -8    2.64    0.38 
  26  -2  -8    2.75    0.38 
 -26   2   8    1.94    0.39 
 -26   2   8    2.42    0.38 
  24  -2  -8    8.65    1.12 
  24  -2  -8    8.31    1.12 
  24   2  -8    7.66    1.12 
  24   2  -8    7.24    1.12 
 -24   2   8    8.15    1.12 
 -24   2   8    7.75    1.12 
 -22  -2   8    2.56    0.41 
  22  -2  -8    2.72    0.41 
 -22  -2   8    2.29    0.43 
  22  -2  -8    2.95    0.42 
  22   2  -8    2.72    0.42 
 -22   2   8    2.59    0.43 
 -22   2   8    3.57    0.43 
  22   2  -8    3.14    0.43 
  20  -2  -8   18.74    2.51 
 -20  -2   8   16.98    2.52 
  20  -2  -8   18.26    2.51 
 -20  -2   8   18.79    2.51 
  20   2  -8   18.83    2.51 
 -20   2   8   18.64    2.52 
  20   2  -8   17.59    2.51 
 -20   2   8   18.15    2.51 
  18  -2  -8    2.51    0.35 
 -18  -2   8    2.50    0.34 
 -18  -2   8    2.35    0.38 
  18   2  -8    1.69    0.35 
 -18   2   8    2.06    0.36 
  18   2  -8    2.83    0.36 
  16  -2  -8    3.57    0.48 
  16  -2  -8    3.20    0.47 
 -16   2   8    3.08    0.48 
 -16   2   8    3.24    0.47 
  14  -2  -8   38.03    5.26 
  14  -2  -8   39.34    5.26 
 -14  -2   8   36.85    5.26 
 -14  -2   8   39.40    5.26 
  14   2  -8   39.75    5.26 
 -14   2   8   37.68    5.26 
  14   2  -8   37.02    5.26 
 -14   2   8   39.06    5.26 
 -12  -2   8    0.56    0.13 
 -12  -2   8    0.74    0.19 
  12  -2  -8    0.83    0.17 
  12  -2  -8    0.85    0.15 
  12   2  -8    0.78    0.16 
  12   2  -8    0.64    0.17 
 -12   2   8    0.78    0.16 
 -12   2   8    0.94    0.18 
 -10  -2   8    1.16    0.19 
 -10  -2   8    0.95    0.23 
  10   2  -8    1.50    0.23 
  10   2  -8    1.09    0.21 
  -8  -2   8   38.00    5.20 
  -8  -2   8   37.07    5.20 
   8   2  -8   38.29    5.20 
   8   2  -8   38.50    5.20 
  -6  -2   8   26.25    3.40 
  -6  -2   8   23.23    3.41 
   6   2  -8   24.12    3.41 
   6   2  -8   25.51    3.41 
  -4  -2   8   66.16    9.12 
  -4  -2   8   65.33    9.12 
   4   2  -8   67.67    9.12 
   4   2  -8   67.43    9.12 
  -2  -2   8   17.77    2.61 
   2  -2  -8   18.55    2.60 
  -2  -2   8   20.69    2.60 
   2   2  -8   19.07    2.60 
   2   2  -8   18.19    2.61 
  -2   2   8   19.33    2.60 
   0  -2  -8   32.13    4.56 
   0  -2   8   34.32    4.56 
   0  -2  -8   33.06    4.56 
   0  -2   8   31.58    4.57 
   0   2   8   34.02    4.56 
   0   2  -8   36.16    4.57 
   0   2  -8   34.48    4.57 
   0   2   8   31.05    4.56 
   2  -2   8    1.89    0.27 
   2  -2   8    1.69    0.27 
  -2  -2  -8    1.66    0.26 
  -2  -2  -8    1.52    0.28 
   2   2   8    1.86    0.28 
  -2   2  -8    1.81    0.28 
  -2   2  -8    2.11    0.28 
   2   2   8    1.52    0.28 
  -4  -2  -8    0.82    0.17 
   4  -2   8    0.63    0.13 
  -4  -2  -8    0.65    0.14 
   4  -2   8    0.41    0.17 
  -4   2  -8    1.05    0.17 
   4   2   8    1.03    0.17 
   4   2   8    0.58    0.15 
  -4   2  -8    0.42    0.14 
   6  -2   8   27.62    3.73 
  -6  -2  -8   27.44    3.73 
  -6  -2  -8   27.74    3.74 
   6  -2   8   28.02    3.73 
  -6   2  -8   27.04    3.73 
   6   2   8   25.58    3.73 
   6   2   8   27.34    3.73 
  -6   2  -8   27.10    3.73 
  -8  -2  -8    4.76    0.73 
   8   2   8    5.42    0.73 
  10  -2   8    2.45    0.34 
 -10  -2  -8    2.08    0.32 
 -10  -2  -8    1.86    0.34 
  10  -2   8    2.01    0.32 
  10   2   8    2.06    0.34 
  10   2   8    2.39    0.33 
 -10   2  -8    2.01    0.32 
 -10   2  -8    2.05    0.34 
  12  -2   8   16.28    2.26 
 -12  -2  -8   16.74    2.26 
  12  -2   8   15.89    2.26 
 -12  -2  -8   16.53    2.27 
 -12   2  -8   16.19    2.27 
  12   2   8   16.54    2.26 
  12   2   8   16.27    2.26 
 -12   2  -8   17.10    2.26 
 -14  -2  -8    4.35    0.61 
 -14  -2  -8    3.92    0.61 
  14  -2   8    3.84    0.61 
  14  -2   8    4.30    0.61 
 -14   2  -8    4.60    0.62 
 -14   2  -8    4.82    0.62 
  14   2   8    3.63    0.61 
  14   2   8    4.35    0.61 
  16  -2   8    4.03    0.67 
 -16  -2  -8    4.09    0.68 
  16  -2   8    5.47    0.68 
 -16  -2  -8    5.03    0.67 
 -16   2  -8    5.24    0.69 
  16   2   8    3.47    0.67 
 -16   2  -8    5.37    0.69 
  16   2   8    5.58    0.69 
 -18  -2  -8    2.90    0.50 
 -18  -2  -8    4.17    0.50 
  18  -2   8    3.34    0.50 
  18  -2   8    2.99    0.50 
  18   2   8    3.23    0.51 
  18   2   8    2.86    0.50 
 -18   2  -8    3.35    0.51 
 -18   2  -8    3.90    0.51 
  20  -2   8    0.32    0.18 
 -20  -2  -8    0.18    0.17 
  20  -2   8    0.56    0.18 
 -20  -2  -8    0.32    0.17 
  20   2   8   -0.09    0.17 
 -20   2  -8    0.48    0.17 
 -20   2  -8    0.38    0.20 
  20   2   8    0.72    0.23 
  22  -2   8    2.30    0.39 
 -22  -2  -8    2.19    0.39 
 -22  -2  -8    4.01    0.40 
  22  -2   8    1.72    0.38 
  22   2   8    2.66    0.42 
 -22   2  -8    3.07    0.41 
  22   2   8    2.05    0.39 
 -22   2  -8    2.05    0.39 
  26  -2   8    1.45    0.32 
 -26  -2  -8    1.88    0.33 
 -26   2  -8    1.79    0.35 
  26   2   8    1.52    0.38 
  28  -2   8    0.99    0.31 
 -28  -2  -8    1.58    0.31 
  28   2   8    1.19    0.38 
 -28   2  -8    1.74    0.35 
 -30  -2  -8    0.49    0.28 
 -30   2  -8    0.63    0.32 
  30   2   8    0.42    0.33 
  37  -3  -8    0.23    0.19 
 -37  -3   8    0.45    0.24 
 -37   3   8   -0.08    0.23 
  35  -3  -8   -0.04    0.19 
 -35  -3   8   -0.04    0.22 
 -35   3   8    0.03    0.24 
  35   3  -8    0.24    0.27 
  33  -3  -8    0.09    0.24 
  33  -3  -8    0.31    0.18 
 -33  -3   8    0.12    0.21 
  33   3  -8    0.61    0.25 
 -33   3   8    0.17    0.21 
  31  -3  -8    0.39    0.17 
  31  -3  -8    0.45    0.18 
 -31   3   8    0.15    0.20 
 -31   3   8    0.27    0.21 
 -29  -3   8    1.35    0.26 
  29  -3  -8    1.64    0.26 
  29  -3  -8    1.41    0.26 
 -29  -3   8    1.24    0.28 
  29   3  -8    1.37    0.27 
  29   3  -8    1.44    0.31 
 -29   3   8    1.44    0.27 
 -29   3   8    0.99    0.27 
 -27  -3   8    1.19    0.30 
  27  -3  -8    1.58    0.28 
  27  -3  -8    1.75    0.29 
 -27  -3   8    1.73    0.28 
 -27   3   8    1.72    0.30 
  27   3  -8    1.64    0.29 
  27   3  -8    2.26    0.32 
 -27   3   8    1.36    0.29 
  25  -3  -8    0.21    0.14 
  25  -3  -8    0.05    0.14 
 -25  -3   8    0.15    0.19 
 -25  -3   8    0.32    0.14 
  25   3  -8    0.34    0.18 
  25   3  -8    0.00    0.15 
 -25   3   8    0.41    0.16 
 -25   3   8   -0.03    0.16 
 -23  -3   8    1.15    0.20 
  23  -3  -8    1.18    0.21 
  23  -3  -8    1.33    0.21 
 -23  -3   8    0.87    0.24 
 -23   3   8    0.93    0.22 
  23   3  -8    1.09    0.22 
 -23   3   8    0.93    0.22 
  23   3  -8    1.09    0.24 
 -21  -3   8    0.39    0.14 
  21  -3  -8    0.55    0.14 
  21  -3  -8    0.53    0.14 
 -21  -3   8    0.52    0.19 
 -21   3   8    0.11    0.14 
  21   3  -8    0.17    0.15 
  21   3  -8    0.31    0.16 
 -21   3   8    0.53    0.15 
 -19  -3   8    3.55    0.53 
 -19  -3   8    3.28    0.51 
  19   3  -8    3.37    0.52 
  19   3  -8    3.96    0.52 
 -17  -3   8    8.79    1.27 
 -17  -3   8    9.09    1.26 
  17   3  -8    9.28    1.26 
  17   3  -8    9.08    1.27 
 -13  -3   8   11.09    1.65 
 -13  -3   8   12.14    1.63 
  13   3  -8   12.11    1.64 
  13   3  -8   11.95    1.64 
 -11  -3   8   21.44    3.12 
 -11  -3   8   23.37    3.13 
  11   3  -8   23.96    3.13 
  11   3  -8   22.63    3.13 
  -9  -3   8   11.45    1.57 
  -9  -3   8   11.02    1.56 
   9   3  -8   11.68    1.56 
   9   3  -8   11.18    1.56 
  -7  -3   8   29.92    4.09 
  -7  -3   8   30.34    4.09 
   7   3  -8   29.08    4.09 
   7   3  -8   29.91    4.09 
  -5  -3   8   62.01    8.75 
  -5  -3   8   65.19    8.75 
   5   3  -8   64.14    8.75 
   5   3  -8   64.20    8.75 
  -3  -3   8   54.56    7.20 
  -3  -3   8   52.38    7.20 
   3   3  -8   50.99    7.20 
   3   3  -8   52.19    7.20 
  -1  -3   8   35.61    4.84 
   1   3  -8   34.91    4.84 
   1   3  -8   35.44    4.84 
   1  -3   8    9.70    1.28 
   1  -3   8    9.05    1.29 
  -1   3  -8    9.18    1.29 
  -1   3  -8    9.12    1.29 
   3  -3   8   19.99    2.90 
   3  -3   8   22.38    2.90 
  -3  -3  -8   21.99    2.90 
  -3  -3  -8   20.83    2.90 
  -3   3  -8   21.03    2.90 
   3   3   8   20.05    2.90 
  -3   3  -8   21.59    2.90 
   5  -3   8   13.11    1.97 
  -5  -3  -8   14.44    1.97 
   5  -3   8   15.15    1.97 
  -5  -3  -8   14.83    1.97 
  -5   3  -8   14.14    1.97 
   5   3   8   12.99    1.97 
  -5   3  -8   15.06    1.97 
   5   3   8   14.98    1.97 
  -7  -3  -8   10.83    1.61 
  -7  -3  -8   12.20    1.62 
   7  -3   8   12.20    1.62 
   7   3   8   11.58    1.62 
   7   3   8   11.69    1.62 
  -7   3  -8   12.29    1.62 
   9  -3   8    9.64    1.37 
  -9   3  -8   10.27    1.38 
  11  -3   8    2.46    0.38 
 -11  -3  -8    2.69    0.37 
  11  -3   8    2.32    0.37 
 -11  -3  -8    2.33    0.38 
 -11   3  -8    2.44    0.38 
  11   3   8    2.42    0.38 
  11   3   8    2.41    0.38 
 -11   3  -8    2.67    0.38 
  13  -3   8    0.32    0.15 
  13  -3   8    0.17    0.14 
 -13  -3  -8    0.38    0.18 
 -13  -3  -8    0.22    0.12 
  13   3   8    0.15    0.15 
 -13   3  -8   -0.01    0.15 
  13   3   8    0.16    0.17 
 -13   3  -8    0.31    0.15 
 -15  -3  -8    2.41    0.39 
 -15  -3  -8    2.59    0.38 
  15  -3   8    2.50    0.38 
  15  -3   8    1.90    0.38 
  15   3   8    2.34    0.38 
  15   3   8    2.24    0.39 
 -15   3  -8    3.05    0.39 
 -15   3  -8    2.60    0.39 
 -17  -3  -8    0.18    0.17 
  17  -3   8    0.35    0.17 
 -17  -3  -8    0.18    0.14 
  17  -3   8    0.54    0.17 
  17   3   8    0.04    0.19 
 -17   3  -8    0.24    0.18 
 -17   3  -8    0.21    0.15 
  17   3   8    0.24    0.17 
 -19  -3  -8    0.83    0.23 
  19  -3   8    1.48    0.24 
 -19  -3  -8    1.22    0.22 
  19  -3   8    1.09    0.23 
  19   3   8    0.80    0.23 
 -19   3  -8    1.36    0.25 
  19   3   8    1.19    0.27 
 -19   3  -8    0.79    0.23 
  21  -3   8    0.55    0.19 
 -21  -3  -8    0.55    0.21 
  21  -3   8    0.74    0.21 
  21   3   8    0.54    0.20 
  21   3   8    0.87    0.26 
 -21   3  -8    0.72    0.21 
 -21   3  -8    0.76    0.23 
  23  -3   8    0.13    0.18 
  23  -3   8    0.18    0.19 
 -23  -3  -8    0.24    0.20 
 -23   3  -8   -0.25    0.22 
 -23   3  -8   -0.13    0.18 
 -25  -3  -8    0.36    0.23 
 -25   3  -8    1.06    0.31 
  25   3   8    0.99    0.29 
 -27  -3  -8   -0.13    0.22 
  27   3   8   -0.31    0.27 
 -27   3  -8    0.28    0.29 
  29  -3   8   -0.09    0.23 
 -29  -3  -8    0.07    0.22 
  29   3   8    0.19    0.31 
 -29   3  -8   -0.49    0.28 
 -36  -4   8    0.24    0.23 
  36   4  -8    0.28    0.29 
  34   4  -8    0.68    0.29 
 -32  -4   8    0.69    0.22 
  32  -4  -8    0.68    0.20 
  32  -4  -8    0.82    0.21 
 -32   4   8    0.63    0.25 
 -32   4   8    0.72    0.22 
  32   4  -8    1.45    0.28 
  30  -4  -8    1.27    0.24 
  30  -4  -8    1.38    0.24 
 -30   4   8    1.56    0.27 
 -30   4   8    0.75    0.26 
 -28  -4   8    0.08    0.15 
  28  -4  -8    0.28    0.17 
  28  -4  -8    0.25    0.16 
 -28  -4   8    0.49    0.22 
  28   4  -8    0.47    0.18 
  28   4  -8    0.61    0.23 
 -28   4   8    0.22    0.18 
 -28   4   8    0.64    0.19 
 -26  -4   8    1.43    0.27 
 -26  -4   8    0.87    0.22 
  26  -4  -8    1.18    0.22 
  26  -4  -8    0.99    0.21 
 -26   4   8    1.17    0.23 
  26   4  -8    0.93    0.24 
  26   4  -8    1.13    0.25 
 -26   4   8    0.98    0.22 
 -24  -4   8    0.19    0.19 
 -24  -4   8    0.28    0.13 
  24  -4  -8    0.12    0.14 
  24  -4  -8   -0.04    0.13 
 -24   4   8    0.24    0.15 
  24   4  -8    0.25    0.18 
 -24   4   8    0.29    0.15 
  24   4  -8    0.23    0.16 
 -22  -4   8   17.67    2.34 
  22  -4  -8   16.53    2.34 
  22  -4  -8   16.17    2.34 
 -22  -4   8   16.58    2.35 
  22   4  -8   17.41    2.34 
 -22   4   8   17.63    2.34 
  22   4  -8   17.16    2.35 
 -20  -4   8   18.01    2.51 
 -20  -4   8   18.39    2.52 
  20   4  -8   17.79    2.52 
  20   4  -8   19.03    2.52 
 -18  -4   8    4.32    0.77 
 -18  -4   8    5.34    0.75 
  18   4  -8    5.86    0.78 
  18   4  -8    6.02    0.77 
 -16  -4   8   41.82    6.02 
 -16  -4   8   45.40    6.03 
  16   4  -8   45.25    6.03 
  16   4  -8   43.72    6.03 
 -12  -4   8    8.16    1.04 
 -12  -4   8    6.60    1.06 
  12   4  -8    6.75    1.05 
  12   4  -8    7.89    1.05 
 -10  -4   8   52.22    7.05 
 -10  -4   8   50.98    7.05 
  10   4  -8   52.20    7.05 
  10   4  -8   50.65    7.05 
  -8  -4   8   33.67    4.62 
  -8  -4   8   33.70    4.62 
   8   4  -8   33.53    4.62 
   8   4  -8   34.00    4.62 
  -6  -4   8   76.88   10.54 
  -6  -4   8   75.63   10.54 
   6   4  -8   79.36   10.54 
   6   4  -8   76.11   10.54 
  -4  -4   8  224.54   31.08 
  -4  -4   8  227.51   31.08 
   4   4  -8  227.00   31.08 
   4   4  -8  229.81   31.08 
  -2  -4   8   96.96   13.81 
  -2  -4   8  105.63   13.81 
   2   4  -8   99.49   13.81 
   2   4  -8  101.66   13.81 
   0  -4   8   30.06    3.97 
   0   4  -8   29.36    3.97 
   0   4  -8   27.46    3.97 
   2  -4   8   51.12    7.05 
   2  -4   8   51.97    7.05 
  -2   4  -8   51.03    7.05 
  -2   4  -8   51.79    7.05 
   4  -4   8    8.56    1.22 
   4  -4   8    9.27    1.23 
  -4   4  -8    8.76    1.23 
   6  -4   8   14.03    2.08 
   6  -4   8   15.76    2.08 
  -6  -4  -8   16.09    2.08 
  -6   4  -8   13.59    2.08 
  -6   4  -8   16.15    2.08 
  -8  -4  -8   49.04    6.71 
   8   4   8   49.00    6.71 
  10  -4   8    5.62    0.73 
  10  -4   8    4.98    0.72 
 -10  -4  -8    5.47    0.71 
 -10  -4  -8    3.60    0.72 
  10   4   8    4.94    0.73 
 -10   4  -8    6.01    0.73 
 -10   4  -8    5.57    0.73 
  10   4   8    4.65    0.72 
 -12  -4  -8   14.36    2.08 
  12  -4   8   16.17    2.08 
 -12  -4  -8   14.51    2.08 
  12  -4   8   14.30    2.08 
  12   4   8   15.70    2.09 
  12   4   8   15.01    2.08 
 -12   4  -8   15.50    2.08 
 -12   4  -8   15.45    2.08 
  14  -4   8   23.82    3.29 
 -14  -4  -8   22.48    3.29 
 -14  -4  -8   24.67    3.29 
  14  -4   8   24.90    3.29 
  14   4   8   23.12    3.29 
 -14   4  -8   22.24    3.29 
 -14   4  -8   26.00    3.30 
  14   4   8   24.69    3.30 
 -16  -4  -8    0.28    0.16 
  16  -4   8    0.56    0.16 
 -16  -4  -8   -0.04    0.14 
  16  -4   8    0.25    0.17 
  16   4   8    0.06    0.16 
 -16   4  -8    0.46    0.16 
 -16   4  -8   -0.07    0.17 
  16   4   8    0.20    0.20 
  18  -4   8    0.56    0.19 
  18  -4   8    0.53    0.18 
 -18  -4  -8    0.43    0.16 
 -18  -4  -8    0.84    0.20 
  18   4   8    0.46    0.19 
  18   4   8    0.75    0.23 
 -18   4  -8    0.43    0.18 
 -18   4  -8    1.05    0.22 
  20  -4   8    0.09    0.18 
 -20  -4  -8    0.71    0.17 
 -20  -4  -8    0.22    0.18 
  20  -4   8    0.22    0.19 
 -20   4  -8    0.41    0.22 
  20   4   8    0.70    0.23 
 -20   4  -8    0.17    0.19 
  20   4   8    0.27    0.20 
 -22  -4  -8    1.12    0.31 
  22  -4   8    1.44    0.30 
 -22  -4  -8    1.82    0.30 
  22  -4   8    2.16    0.31 
  22   4   8    2.10    0.37 
 -22   4  -8    1.63    0.32 
  22   4   8    1.38    0.31 
 -22   4  -8    2.32    0.35 
 -26  -4  -8    0.30    0.22 
  26   4   8    0.66    0.29 
 -26   4  -8    0.44    0.26 
  28  -4   8    0.58    0.26 
 -28  -4  -8    0.26    0.22 
 -28   4  -8    0.41    0.29 
  28   4   8    0.10    0.32 
  35   5  -8    0.17    0.28 
 -33  -5   8    0.16    0.19 
  33  -5  -8    0.13    0.19 
  33  -5  -8   -0.19    0.16 
  33   5  -8    0.46    0.26 
 -33   5   8   -0.29    0.22 
 -33   5   8   -0.29    0.21 
 -31  -5   8   -0.11    0.17 
  31   5  -8   -0.22    0.24 
 -31   5   8    0.46    0.23 
 -31   5   8   -0.13    0.17 
  29  -5  -8    0.64    0.17 
  29  -5  -8    0.84    0.18 
 -29   5   8    0.47    0.20 
  29   5  -8    0.26    0.25 
 -29   5   8    0.64    0.21 
 -27  -5   8    0.74    0.25 
 -27  -5   8    0.85    0.20 
 -27   5   8    0.44    0.20 
  27   5  -8    0.72    0.21 
  27   5  -8    1.11    0.25 
 -27   5   8    0.93    0.21 
 -25  -5   8    0.36    0.15 
 -25  -5   8    0.44    0.21 
  25   5  -8    0.46    0.22 
 -25   5   8    0.29    0.18 
  25   5  -8    0.25    0.17 
  23  -5  -8    1.61    0.28 
 -23  -5   8    1.46    0.32 
 -23  -5   8    1.94    0.28 
  23   5  -8    1.65    0.29 
  23   5  -8    1.52    0.31 
 -21  -5   8    0.24    0.14 
 -21  -5   8    0.01    0.20 
  21   5  -8    0.61    0.18 
 -19  -5   8    0.74    0.16 
 -19  -5   8    0.60    0.21 
  19   5  -8    0.80    0.21 
  19   5  -8    0.75    0.18 
 -19   5   8    0.39    0.16 
 -17  -5   8    1.44    0.25 
 -17  -5   8    0.81    0.19 
  17   5  -8    1.23    0.24 
  17   5  -8    1.04    0.22 
 -15  -5   8   11.45    1.56 
 -15  -5   8   11.23    1.54 
  15   5  -8   10.44    1.56 
  15   5  -8   11.52    1.55 
 -11  -5   8    1.38    0.25 
 -11  -5   8    1.09    0.21 
  11   5  -8    1.25    0.25 
  11   5  -8    1.53    0.23 
  -9  -5   8    7.54    1.08 
  -9  -5   8    7.54    1.10 
   9   5  -8    8.32    1.10 
   9   5  -8    7.95    1.09 
  -7  -5   8    8.81    1.27 
  -7  -5   8    8.97    1.26 
   7   5  -8    9.40    1.27 
   7   5  -8    9.26    1.26 
  -5  -5   8   20.43    2.83 
   5   5  -8   20.46    2.84 
   5   5  -8   21.01    2.83 
   3   5  -8   21.44    2.90 
   3   5  -8   20.75    2.89 
   1  -5   8    6.94    0.95 
  -1   5  -8    6.74    0.96 
  -3   5  -8    1.47    0.27 
   5  -5   8    9.45    1.30 
   5  -5   8    9.54    1.30 
  -5   5  -8    9.14    1.30 
   9  -5   8    0.61    0.19 
   9  -5   8    0.81    0.17 
  -9   5  -8    0.93    0.21 
  -9   5  -8    1.14    0.20 
  11  -5   8    0.30    0.15 
  11  -5   8   -0.07    0.13 
 -11  -5  -8    0.37    0.15 
 -11  -5  -8    0.05    0.12 
  11   5   8    0.17    0.17 
  11   5   8    0.20    0.15 
 -11   5  -8    0.49    0.16 
 -11   5  -8    0.25    0.14 
 -13  -5  -8    0.18    0.15 
  13  -5   8    0.25    0.16 
 -13  -5  -8   -0.03    0.13 
  13  -5   8    0.16    0.14 
  13   5   8    0.02    0.18 
 -13   5  -8    0.12    0.15 
  13   5   8   -0.17    0.14 
 -13   5  -8    0.29    0.17 
 -15  -5  -8    1.37    0.31 
 -15  -5  -8    2.15    0.30 
  15  -5   8    2.00    0.32 
  15  -5   8    2.06    0.31 
 -15   5  -8    1.59    0.31 
 -15   5  -8    2.37    0.33 
  15   5   8    1.98    0.34 
  15   5   8    1.45    0.31 
 -17  -5  -8    1.04    0.20 
  17  -5   8    1.03    0.21 
  17  -5   8    0.75    0.23 
 -17  -5  -8    1.02    0.22 
  17   5   8    0.97    0.25 
 -17   5  -8    0.98    0.25 
  17   5   8    0.59    0.22 
 -17   5  -8    1.18    0.22 
  19  -5   8    0.91    0.23 
  19  -5   8    1.14    0.23 
 -19  -5  -8    0.95    0.24 
 -19  -5  -8    1.12    0.21 
 -19   5  -8    1.14    0.26 
  19   5   8    0.67    0.23 
 -19   5  -8    0.84    0.22 
  19   5   8    0.83    0.26 
 -21  -5  -8    0.35    0.20 
 -21  -5  -8    0.59    0.19 
  21  -5   8    0.67    0.20 
  21  -5   8    0.76    0.21 
  21   5   8    0.62    0.27 
  21   5   8    0.42    0.20 
 -21   5  -8    0.62    0.21 
 -21   5  -8    0.60    0.24 
  23  -5   8    0.30    0.23 
  23  -5   8    0.27    0.18 
 -23   5  -8    0.35    0.23 
  25  -5   8    0.10    0.27 
 -25   5  -8   -0.09    0.26 
  25   5   8    0.57    0.29 
  27  -5   8    0.20    0.21 
  27   5   8    0.42    0.33 
 -27   5  -8    0.18    0.29 
  34  -6  -8    0.40    0.22 
 -34  -6   8    1.44    0.25 
  34  -6  -8    0.82    0.22 
 -34   6   8    0.65    0.28 
  34   6  -8    1.05    0.31 
 -34   6   8    0.88    0.30 
  32  -6  -8    1.44    0.26 
  32  -6  -8    1.15    0.28 
 -32   6   8    1.20    0.27 
  32   6  -8    1.69    0.32 
 -32   6   8    0.75    0.29 
  30  -6  -8    2.92    0.47 
 -30   6   8    2.50    0.48 
  30   6  -8    4.04    0.55 
 -28  -6   8    0.78    0.31 
 -28  -6   8    1.05    0.21 
  28   6  -8    0.86    0.26 
  28   6  -8    0.48    0.27 
 -26  -6   8    1.88    0.39 
 -26  -6   8    2.14    0.34 
  26   6  -8    2.09    0.39 
  26   6  -8    2.47    0.36 
 -24  -6   8    6.35    0.88 
 -24  -6   8    5.52    0.90 
  24   6  -8    6.53    0.90 
  24   6  -8    6.61    0.91 
 -22  -6   8    1.20    0.23 
 -22  -6   8    1.14    0.27 
  22  -6  -8    1.11    0.22 
  22   6  -8    1.30    0.24 
  22   6  -8    1.21    0.27 
 -20  -6   8    1.29    0.29 
 -20  -6   8    1.94    0.26 
  20   6  -8    1.41    0.27 
 -20   6   8    1.30    0.26 
  20   6  -8    1.67    0.30 
 -18  -6   8    0.15    0.13 
 -18  -6   8    0.47    0.21 
  18   6  -8    0.02    0.19 
  18   6  -8    0.43    0.17 
 -16  -6   8    2.47    0.38 
 -16  -6   8    2.11    0.41 
  16   6  -8    2.90    0.41 
  16   6  -8    2.79    0.39 
 -14  -6   8   17.39    2.46 
 -14  -6   8   17.51    2.45 
  14   6  -8   18.45    2.46 
  14   6  -8   18.13    2.46 
 -10  -6   8    6.17    0.77 
 -10  -6   8    4.75    0.75 
  10  -6   8    0.46    0.15 
  10  -6   8    0.19    0.16 
 -10   6  -8    0.31    0.16 
 -10   6  -8    0.27    0.16 
  12  -6   8    1.10    0.21 
  12  -6   8    1.18    0.22 
 -12  -6  -8    1.35    0.22 
 -12  -6  -8    0.77    0.22 
 -12   6  -8    1.36    0.23 
 -12   6  -8    1.03    0.22 
  12   6   8    1.23    0.22 
  12   6   8    0.76    0.24 
 -14  -6  -8    0.96    0.17 
 -14  -6  -8    0.51    0.19 
  14  -6   8    0.63    0.19 
  14  -6   8    0.77    0.19 
 -14   6  -8    1.00    0.21 
  14   6   8    0.69    0.23 
 -14   6  -8    0.46    0.19 
  14   6   8    0.92    0.20 
  16  -6   8    5.35    0.76 
  16  -6   8    5.85    0.76 
 -16  -6  -8    5.62    0.75 
 -16  -6  -8    4.69    0.76 
  16   6   8    4.36    0.75 
 -16   6  -8    6.21    0.77 
  16   6   8    5.72    0.77 
 -16   6  -8    4.76    0.75 
  18  -6   8    3.61    0.57 
  18  -6   8    4.42    0.57 
 -18  -6  -8    3.16    0.57 
 -18  -6  -8    5.39    0.59 
 -18   6  -8    5.02    0.59 
 -18   6  -8    3.35    0.56 
  18   6   8    3.45    0.60 
  18   6   8    3.04    0.56 
 -20  -6  -8    0.37    0.22 
  20  -6   8    0.56    0.19 
 -20  -6  -8    0.84    0.19 
  20  -6   8    0.42    0.19 
  20   6   8    0.29    0.20 
 -20   6  -8    0.38    0.20 
 -20   6  -8    0.73    0.24 
  20   6   8    0.64    0.28 
  22  -6   8    2.12    0.38 
  22  -6   8    1.99    0.38 
 -22  -6  -8    2.67    0.38 
  22   6   8    2.71    0.43 
 -24  -6  -8    2.63    0.40 
  24   6   8    2.06    0.49 
  26  -6   8    0.82    0.31 
 -26  -6  -8    0.58    0.22 
 -26   6  -8    0.57    0.28 
  26   6   8    0.77    0.36 
  33  -7  -8    0.25    0.19 
 -33  -7   8    0.26    0.21 
  33   7  -8    0.30    0.32 
 -33   7   8    0.00    0.23 
 -31  -7   8    0.40    0.20 
  31   7  -8    0.39    0.28 
 -27  -7   8    0.65    0.20 
 -27  -7   8    0.94    0.26 
  27   7  -8    0.89    0.27 
  27   7  -8    0.72    0.22 
 -25  -7   8    0.75    0.24 
 -25  -7   8    0.47    0.17 
  25   7  -8    0.58    0.21 
  25   7  -8    0.45    0.25 
 -23  -7   8    0.23    0.15 
 -23  -7   8    0.10    0.22 
  23   7  -8   -0.22    0.18 
  23   7  -8   -0.01    0.21 
 -21  -7   8    0.08    0.15 
  21  -7  -8    0.43    0.14 
 -21  -7   8    0.42    0.22 
  21   7  -8    0.22    0.21 
  21   7  -8    0.22    0.18 
 -19  -7   8    0.49    0.16 
 -19  -7   8    0.62    0.22 
  19   7  -8    0.69    0.22 
  19   7  -8    0.64    0.20 
 -17  -7   8    1.81    0.31 
 -17  -7   8    1.87    0.34 
  17   7  -8    2.04    0.32 
  17   7  -8    2.32    0.35 
 -15  -7   8    1.80    0.35 
 -15  -7   8    2.20    0.32 
  15   7  -8    2.22    0.36 
  15   7  -8    2.11    0.34 
 -13  -7   8    1.79    0.27 
 -13  -7   8    1.48    0.30 
 -13  -7  -8   -0.01    0.19 
  13   7   8    0.51    0.21 
 -13   7  -8    0.05    0.19 
  15   7   8    0.18    0.17 
 -15   7  -8   -0.03    0.19 
  15   7   8   -0.02    0.22 
  17  -7   8    1.48    0.24 
  17  -7   8    1.26    0.26 
  17   7   8    1.15    0.25 
 -17   7  -8    1.34    0.27 
  17   7   8    0.86    0.28 
 -17   7  -8    0.90    0.24 
  19  -7   8    0.54    0.19 
  19  -7   8    0.53    0.19 
  19   7   8    0.58    0.25 
 -19   7  -8    0.40    0.23 
  21  -7   8   -0.08    0.19 
  21  -7   8    0.05    0.17 
 -21   7  -8    0.11    0.23 
 -21   7  -8   -0.03    0.18 
  21   7   8    0.33    0.27 
  21   7   8   -0.07    0.18 
  23  -7   8    0.03    0.18 
 -23   7  -8    0.11    0.25 
  25   7   8    0.16    0.32 
 -25   7  -8    0.26    0.24 
 -30  -8   8    1.24    0.28 
  30   8  -8    2.17    0.36 
 -26  -8   8   -0.23    0.15 
 -26  -8   8    0.08    0.23 
  26   8  -8   -0.19    0.23 
  26   8  -8   -0.08    0.19 
 -24  -8   8    0.77    0.19 
 -24  -8   8    0.95    0.26 
  24   8  -8    0.57    0.25 
  24   8  -8    0.99    0.22 
 -22  -8   8    0.26    0.14 
 -22  -8   8    0.27    0.23 
  22   8  -8   -0.23    0.18 
  22   8  -8   -0.08    0.21 
 -20  -8   8    2.91    0.52 
 -20  -8   8    3.80    0.50 
  20   8  -8    3.63    0.52 
  20   8  -8    3.05    0.50 
 -18  -8   8    6.76    1.07 
 -18  -8   8    7.43    1.05 
  18   8  -8    7.89    1.07 
  18   8  -8    7.76    1.05 
 -16  -8   8    0.24    0.13 
  16   8  -8   -0.05    0.18 
  16   8  -8    0.28    0.20 
  14   8  -8    2.17    0.42 
 -16  -8  -8    0.87    0.18 
 -16  -8  -8    0.10    0.20 
  18  -8   8   -0.25    0.15 
  18  -8   8    0.07    0.17 
 -18  -8  -8    0.16    0.15 
 -18   8  -8    0.04    0.18 
  18   8   8    0.15    0.18 
  18   8   8    0.06    0.27 
 -20  -8  -8    1.64    0.28 
  20  -8   8    1.57    0.30 
 -20  -8  -8    1.85    0.35 
  20  -8   8    1.62    0.29 
 -20   8  -8    1.14    0.30 
  20   8   8    1.85    0.37 
 -20   8  -8    1.69    0.33 
  20   8   8    1.45    0.32 
  22  -8   8    2.15    0.32 
  22  -8   8    1.48    0.31 
 -22   8  -8    1.24    0.31 
 -22   8  -8    2.63    0.36 
 -29  -9   8    0.45    0.20 
  29   9  -8    0.54    0.28 
 -25  -9   8   -0.21    0.15 
 -25  -9   8   -0.02    0.23 
  25   9  -8    0.09    0.23 
  25   9  -8    0.18    0.20 
 -23  -9   8    0.12    0.24 
 -23  -9   8    0.36    0.15 
  23   9  -8    0.12    0.21 
  23   9  -8    0.00    0.23 
 -21  -9   8    0.09    0.23 
 -21  -9   8    0.28    0.16 
  21   9  -8    0.14    0.22 
 -19  -9   8    0.25    0.21 
 -19  -9   8    0.54    0.16 
  19   9  -8    0.12    0.18 
 -17  -9   8    0.30    0.15 
 -19  -9  -8    0.05    0.22 
 -19  -9  -8    0.35    0.18 
 -24 -10   8    0.49    0.17 
 -24 -10   8    0.29    0.25 
  24  10  -8    0.44    0.20 
  24  10  -8    0.14    0.28 
 -22 -10   8    0.79    0.27 
 -22 -10   8    0.98    0.22 
  22  10  -8    0.69    0.27 
  22  10  -8    0.79    0.22 
  20  10  -8    2.21    0.35 
  20  10  -8    1.54    0.32 
 -38   0   9    0.09    0.25 
 -36   0   9   -0.04    0.23 
  36   0  -9   -0.12    0.22 
 -34   0   9   -0.02    0.21 
  34   0  -9   -0.01    0.20 
  32   0  -9    0.30    0.19 
 -32   0   9   -0.26    0.19 
  30   0  -9    0.17    0.18 
 -30   0   9   -0.07    0.18 
  30   0  -9    0.01    0.17 
 -30   0   9    0.13    0.20 
 -28   0   9   -0.18    0.17 
 -28   0   9   -0.02    0.17 
  28   0  -9    0.38    0.17 
  28   0  -9    0.19    0.16 
 -26   0   9    0.06    0.18 
  26   0  -9   -0.03    0.15 
 -26   0   9    0.07    0.15 
  26   0  -9    0.00    0.14 
  24   0  -9    0.18    0.15 
 -24   0   9    0.11    0.14 
  24   0  -9    0.10    0.14 
 -24   0   9   -0.17    0.18 
  22   0  -9   -0.05    0.14 
 -22   0   9    0.13    0.18 
 -22   0   9    0.25    0.14 
 -20   0   9    0.06    0.17 
  20   0  -9   -0.15    0.12 
 -20   0   9   -0.06    0.13 
  20   0  -9    0.10    0.13 
 -18   0   9    0.18    0.12 
  18   0  -9    0.09    0.14 
 -16   0   9    0.04    0.17 
  16   0  -9    0.00    0.14 
 -14   0   9   -0.11    0.10 
  14   0  -9   -0.07    0.14 
 -14   0   9   -0.03    0.16 
  14   0  -9   -0.01    0.11 
  12   0  -9   -0.19    0.11 
 -12   0   9   -0.23    0.10 
 -12   0   9   -0.43    0.17 
  12   0  -9   -0.48    0.14 
  10   0  -9   -0.06    0.13 
 -10   0   9   -0.15    0.16 
  10   0  -9   -0.09    0.11 
 -10   0   9   -0.23    0.10 
   8   0  -9   -0.01    0.12 
  -8   0   9    0.18    0.16 
  -8   0   9   -0.05    0.10 
   8   0  -9    0.17    0.14 
   6   0  -9   -0.24    0.11 
  -6   0   9   -0.14    0.10 
   6   0  -9   -0.13    0.12 
  -6   0   9    0.07    0.17 
  -4   0   9   -0.13    0.15 
  -4   0   9   -0.20    0.09 
   4   0  -9    0.03    0.12 
   4   0  -9   -0.02    0.11 
   2   0  -9   -0.03    0.12 
  -2   0   9   -0.14    0.09 
   2   0  -9   -0.04    0.11 
   0   0  -9   -0.09    0.12 
   0   0   9   -0.11    0.12 
   0   0   9   -0.04    0.09 
  -2   0  -9   -0.20    0.13 
  -2   0  -9    0.07    0.09 
   2   0   9    0.01    0.10 
   2   0   9   -0.09    0.13 
  -4   0  -9   -0.27    0.13 
   4   0   9   -0.02    0.10 
   4   0   9   -0.42    0.13 
  -4   0  -9   -0.13    0.10 
   6   0   9    0.04    0.10 
   6   0   9   -0.10    0.14 
  -6   0  -9    0.04    0.14 
  -6   0  -9   -0.13    0.11 
   8   0   9   -0.15    0.18 
  10   0   9   -0.07    0.15 
  10   0   9    0.15    0.11 
 -10   0  -9   -0.11    0.11 
 -10   0  -9   -0.01    0.18 
  12   0   9    0.16    0.17 
 -20   0  -9   -0.11    0.17 
 -20   0  -9    0.26    0.19 
  22   0   9    0.17    0.21 
  22   0   9   -0.04    0.19 
 -22   0  -9   -0.16    0.21 
 -22   0  -9    0.45    0.22 
  24   0   9   -0.10    0.25 
 -24   0  -9    0.40    0.28 
 -26   0  -9   -0.05    0.26 
  26   0   9    0.26    0.26 
  28   0   9   -0.19    0.28 
 -28   0  -9   -0.20    0.27 
  37  -1  -9    1.48    0.31 
 -37  -1   9    1.75    0.34 
  37   1  -9    1.43    0.34 
 -37   1   9    1.19    0.35 
 -35  -1   9    0.24    0.22 
  35  -1  -9    0.16    0.20 
 -35   1   9    0.49    0.22 
  35   1  -9    0.12    0.24 
  31  -1  -9    0.62    0.20 
 -31  -1   9    1.05    0.23 
 -31  -1   9    0.73    0.25 
  31  -1  -9    0.65    0.22 
  31   1  -9    0.76    0.23 
  31   1  -9    0.28    0.19 
 -31   1   9    0.84    0.23 
 -31   1   9    0.87    0.22 
  29  -1  -9    1.55    0.25 
 -29  -1   9    0.56    0.25 
 -29  -1   9    1.11    0.24 
  29  -1  -9    0.89    0.24 
 -29   1   9    1.20    0.26 
  29   1  -9    1.50    0.25 
  29   1  -9    0.97    0.22 
 -29   1   9    1.35    0.25 
  27  -1  -9    9.24    1.15 
 -27  -1   9    7.14    1.15 
  27  -1  -9    7.47    1.14 
 -27  -1   9    8.49    1.14 
  27   1  -9    7.52    1.14 
 -27   1   9    7.41    1.15 
  27   1  -9    8.77    1.15 
 -27   1   9    9.11    1.15 
  25  -1  -9    4.74    0.64 
 -25  -1   9    3.43    0.65 
  25  -1  -9    4.85    0.65 
 -25  -1   9    5.00    0.65 
  25   1  -9    4.67    0.65 
 -25   1   9    4.92    0.64 
 -25   1   9    3.78    0.65 
  25   1  -9    4.09    0.64 
 -23  -1   9    5.99    0.82 
  23  -1  -9    5.60    0.81 
 -23  -1   9    6.32    0.81 
  23  -1  -9    6.08    0.81 
  23   1  -9    5.49    0.81 
  23   1  -9    6.22    0.81 
 -23   1   9    4.20    0.80 
 -23   1   9    5.69    0.81 
  21  -1  -9   12.79    1.80 
 -21  -1   9   13.47    1.80 
 -21  -1   9   13.21    1.81 
  21  -1  -9   12.90    1.81 
  21   1  -9   12.68    1.81 
  21   1  -9   13.04    1.81 
 -21   1   9   13.23    1.80 
 -21   1   9   13.37    1.81 
 -19  -1   9   -0.02    0.17 
 -19  -1   9    0.19    0.11 
  19  -1  -9    0.05    0.12 
  19   1  -9   -0.12    0.13 
 -19   1   9   -0.11    0.13 
  19   1  -9    0.13    0.13 
  17  -1  -9    2.88    0.42 
 -17  -1   9    2.25    0.45 
 -17   1   9    3.10    0.43 
 -15  -1   9   18.66    2.65 
 -15  -1   9   22.97    2.65 
  15  -1  -9   18.84    2.64 
  15  -1  -9   19.23    2.64 
 -15   1   9   19.40    2.65 
  15   1  -9   17.15    2.64 
 -15   1   9   18.91    2.64 
  13  -1  -9    6.66    1.07 
  13  -1  -9    7.29    1.08 
  13   1  -9    9.98    1.08 
 -13   1   9    6.31    1.08 
 -13   1   9    8.39    1.08 
  11  -1  -9    8.90    1.22 
 -11  -1   9    8.69    1.22 
  11  -1  -9    8.91    1.22 
 -11  -1   9    9.13    1.23 
 -11   1   9    8.09    1.23 
  11   1  -9    8.21    1.23 
  11   1  -9    9.01    1.22 
 -11   1   9    9.19    1.22 
   9  -1  -9   16.29    2.33 
   9  -1  -9   16.76    2.33 
  -9  -1   9   15.71    2.34 
  -9  -1   9   19.34    2.33 
  -9   1   9   16.75    2.34 
  -9   1   9   16.77    2.33 
   7  -1  -9   21.04    3.06 
  -7   1   9   22.59    3.06 
  -7   1   9   23.35    3.06 
   5  -1  -9   55.41    7.42 
   5  -1  -9   52.54    7.42 
  -5   1   9   52.31    7.42 
  -5   1   9   56.48    7.42 
   3  -1  -9   55.14    7.67 
   3  -1  -9   58.87    7.67 
  -3   1   9   54.14    7.67 
   1  -1  -9    8.60    1.16 
   1   1  -9    8.11    1.16 
  -1   1   9    9.30    1.16 
  -1   1   9    8.10    1.15 
   1   1  -9    7.69    1.16 
  -1  -1  -9   14.80    1.99 
  -1  -1  -9   14.48    1.99 
   1  -1   9   15.36    1.99 
   1  -1   9   14.05    1.99 
  -1   1  -9   13.84    1.99 
   1   1   9   14.28    1.99 
   1   1   9   14.34    1.99 
  -3  -1  -9    7.08    0.98 
  -3  -1  -9    7.14    0.97 
   3  -1   9    6.50    0.98 
   3  -1   9    7.01    0.97 
  -3   1  -9    6.82    0.97 
  -3   1  -9    7.07    0.98 
   3   1   9    7.77    0.98 
   3   1   9    6.77    0.98 
   5  -1   9    6.60    0.89 
  -5  -1  -9    7.16    0.90 
  -5  -1  -9    5.62    0.88 
   5  -1   9    6.39    0.89 
  -5   1  -9    8.60    0.90 
   5   1   9    7.39    0.90 
   5   1   9    5.33    0.89 
  -5   1  -9    5.31    0.88 
   9  -1   9    4.85    0.75 
   9  -1   9    5.07    0.76 
  -9  -1  -9    5.30    0.75 
  -9  -1  -9    6.28    0.76 
   9   1   9    5.30    0.76 
  -9   1  -9    5.35    0.75 
   9   1   9    4.95    0.75 
  -9   1  -9    5.51    0.75 
 -11  -1  -9    0.37    0.16 
  11  -1   9    0.10    0.13 
  11  -1   9    0.53    0.17 
 -11  -1  -9    0.29    0.13 
  11   1   9    0.31    0.15 
 -11   1  -9    0.08    0.13 
 -11   1  -9    0.46    0.17 
  11   1   9    0.22    0.16 
  13  -1   9    4.92    0.61 
 -13  -1  -9    4.23    0.61 
  13  -1   9    4.28    0.61 
 -13  -1  -9    3.84    0.61 
 -13   1  -9    4.53    0.62 
 -13   1  -9    3.88    0.61 
  13   1   9    3.64    0.61 
  13   1   9    4.55    0.61 
  15  -1   9    3.06    0.44 
 -15  -1  -9    2.19    0.44 
 -15  -1  -9    3.33    0.44 
  15  -1   9    2.95    0.44 
  15   1   9    2.49    0.44 
  15   1   9    3.05    0.45 
 -15   1  -9    3.12    0.45 
 -15   1  -9    3.09    0.45 
  17  -1   9    3.42    0.56 
 -17  -1  -9    3.93    0.57 
 -17  -1  -9    4.51    0.56 
  17  -1   9    4.35    0.56 
  17   1   9    4.50    0.57 
 -17   1  -9    3.48    0.56 
 -17   1  -9    3.93    0.56 
  17   1   9    2.64    0.55 
 -19  -1  -9    3.71    0.55 
  19  -1   9    3.78    0.55 
 -19  -1  -9    4.34    0.55 
  19  -1   9    3.29    0.54 
 -19   1  -9    3.66    0.55 
  19   1   9    4.73    0.57 
  19   1   9    3.00    0.54 
 -19   1  -9    3.27    0.55 
 -21  -1  -9    0.47    0.21 
  21  -1   9    0.70    0.23 
  21  -1   9    0.90    0.20 
 -21  -1  -9    1.23    0.24 
 -21   1  -9    0.87    0.24 
  21   1   9    0.41    0.21 
 -21   1  -9    0.60    0.22 
  21   1   9    1.06    0.26 
  25  -1   9    4.64    0.70 
 -25  -1  -9    5.01    0.70 
  25   1   9    4.39    0.69 
 -25   1  -9    4.28    0.70 
 -27  -1  -9    0.34    0.26 
  27   1   9   -0.06    0.26 
 -27   1  -9   -0.21    0.26 
 -29  -1  -9    1.66    0.33 
  29  -1   9    1.43    0.35 
 -29   1  -9    0.97    0.36 
  29   1   9    1.24    0.37 
  38  -2  -9    0.11    0.20 
 -38   2   9   -0.32    0.24 
  38   2  -9   -0.48    0.26 
 -36  -2   9    0.34    0.23 
  36  -2  -9    0.35    0.20 
  36   2  -9    0.68    0.27 
 -36   2   9    0.05    0.25 
 -34  -2   9   -0.02    0.20 
  34   2  -9    0.44    0.23 
  32  -2  -9    0.59    0.20 
  32  -2  -9    0.51    0.20 
 -32   2   9    0.24    0.22 
 -32   2   9    0.25    0.20 
 -30  -2   9    1.63    0.29 
  30  -2  -9    2.18    0.30 
  30  -2  -9    1.59    0.29 
 -30  -2   9    0.88    0.30 
 -30   2   9    1.32    0.31 
 -30   2   9    1.58    0.30 
  28  -2  -9    0.26    0.17 
  28  -2  -9    0.04    0.16 
 -28   2   9    0.07    0.18 
 -28   2   9    0.29    0.18 
  26  -2  -9   -0.01    0.15 
  26  -2  -9   -0.16    0.13 
 -26   2   9    0.20    0.17 
 -26   2   9    0.13    0.16 
  24  -2  -9    0.38    0.15 
  24  -2  -9    0.32    0.15 
 -24   2   9    0.42    0.16 
 -24   2   9    0.01    0.16 
  22  -2  -9    5.49    0.78 
  22  -2  -9    5.75    0.78 
 -22   2   9    5.83    0.78 
  22   2  -9    5.05    0.78 
 -22   2   9    5.49    0.79 
  22   2  -9    5.22    0.78 
 -20  -2   9    2.12    0.30 
 -20  -2   9    1.79    0.33 
  20  -2  -9    2.09    0.30 
  20   2  -9    1.88    0.31 
 -20   2   9    1.76    0.30 
  20   2  -9    1.90    0.31 
 -20   2   9    1.55    0.31 
  18  -2  -9    1.40    0.26 
 -18  -2   9    1.42    0.23 
 -18  -2   9    1.37    0.27 
  18   2  -9    1.46    0.25 
  18   2  -9    1.30    0.25 
 -18   2   9    1.52    0.27 
  16  -2  -9    0.23    0.11 
  16  -2  -9    0.01    0.12 
 -16   2   9   -0.07    0.15 
 -16   2   9    0.17    0.11 
 -14  -2   9    0.20    0.16 
  14  -2  -9    0.08    0.11 
  14  -2  -9    0.00    0.13 
 -14   2   9    0.09    0.12 
 -14   2   9    0.22    0.15 
  14   2  -9   -0.06    0.14 
 -12  -2   9    0.20    0.16 
  12  -2  -9    0.08    0.10 
  12  -2  -9    0.03    0.13 
 -12  -2   9    0.34    0.10 
  12   2  -9    0.24    0.15 
 -12   2   9    0.26    0.16 
 -12   2   9    0.32    0.12 
  12   2  -9    0.24    0.14 
 -10  -2   9    3.21    0.43 
  10  -2  -9    2.87    0.43 
  10  -2  -9    3.15    0.44 
 -10  -2   9    3.55    0.46 
 -10   2   9    3.14    0.45 
  10   2  -9    3.44    0.45 
  10   2  -9    2.46    0.44 
 -10   2   9    2.78    0.43 
   8  -2  -9   10.95    1.44 
   8  -2  -9   10.73    1.44 
  -8  -2   9   10.68    1.45 
  -8  -2   9    9.33    1.44 
   8   2  -9   10.83    1.44 
  -8   2   9   10.27    1.45 
   8   2  -9   10.41    1.44 
  -6  -2   9   15.41    2.05 
  -6  -2   9   14.27    2.05 
   6   2  -9   14.53    2.05 
   6   2  -9   15.18    2.05 
   4  -2  -9    0.67    0.14 
  -4  -2   9    1.02    0.19 
   4  -2  -9    0.76    0.15 
  -4  -2   9    0.51    0.13 
  -4   2   9    0.65    0.15 
   4   2  -9    0.81    0.16 
   4   2  -9    0.96    0.16 
  -2  -2   9   22.39    3.14 
  -2  -2   9   22.62    3.14 
   2  -2  -9   24.37    3.14 
   2  -2  -9   22.88    3.14 
  -2   2   9   21.92    3.14 
   2   2  -9   22.65    3.14 
  -2   2   9   22.99    3.14 
   2   2  -9   23.16    3.14 
   0  -2   9    1.98    0.27 
   0  -2  -9    2.04    0.27 
   0  -2  -9    1.68    0.28 
   0  -2   9    1.27    0.28 
   0   2   9    1.73    0.28 
   0   2  -9    1.85    0.28 
   0   2  -9    2.28    0.29 
   0   2   9    1.39    0.27 
   2  -2   9    0.15    0.09 
   2  -2   9    0.16    0.13 
  -2  -2  -9    0.00    0.10 
  -2  -2  -9    0.05    0.13 
   2   2   9    0.10    0.12 
   2   2   9    0.31    0.12 
  -2   2  -9    0.16    0.13 
   4  -2   9    5.07    0.74 
   4  -2   9    5.13    0.73 
  -4  -2  -9    5.22    0.74 
  -4  -2  -9    5.37    0.73 
   4   2   9    4.64    0.74 
  -4   2  -9    5.31    0.73 
   4   2   9    5.59    0.74 
  -4   2  -9    5.28    0.74 
  -6  -2  -9    0.47    0.15 
  -6  -2  -9    0.29    0.11 
   6   2   9    0.23    0.14 
   6   2   9    0.40    0.15 
   8  -2   9    6.81    1.05 
  -8   2  -9    7.29    1.05 
  -8   2  -9   11.45    1.12 
 -10  -2  -9    2.11    0.33 
  10  -2   9    2.21    0.35 
  10  -2   9    2.06    0.34 
 -10  -2  -9    1.99    0.36 
 -10   2  -9    2.09    0.35 
  10   2   9    2.35    0.35 
 -10   2  -9    2.74    0.35 
  10   2   9    2.41    0.35 
 -12  -2  -9    1.07    0.22 
  12  -2   9    1.16    0.22 
 -12  -2  -9    1.14    0.24 
  12   2   9    1.41    0.24 
  12   2   9    1.28    0.25 
 -12   2  -9    1.19    0.23 
 -12   2  -9    1.44    0.24 
 -14  -2  -9   -0.06    0.16 
  14  -2   9    0.08    0.13 
  14  -2   9   -0.09    0.15 
 -14  -2  -9   -0.05    0.13 
 -14   2  -9    0.10    0.16 
  14   2   9    0.04    0.16 
 -14   2  -9    0.30    0.15 
  14   2   9   -0.10    0.15 
  16  -2   9    1.88    0.31 
 -16  -2  -9    1.85    0.30 
  16  -2   9    2.07    0.31 
 -16  -2  -9    1.72    0.31 
  16   2   9    1.62    0.32 
 -16   2  -9    2.07    0.31 
 -16   2  -9    1.62    0.31 
  16   2   9    1.36    0.30 
  18  -2   9    6.18    0.72 
 -18  -2  -9    4.46    0.71 
 -18  -2  -9    5.81    0.72 
  18  -2   9    4.39    0.71 
 -18   2  -9    5.25    0.72 
 -18   2  -9    3.95    0.71 
  18   2   9    5.59    0.73 
  18   2   9    4.53    0.71 
  20  -2   9    1.88    0.37 
 -20  -2  -9    2.51    0.37 
  20  -2   9    2.41    0.37 
 -20  -2  -9    2.17    0.38 
  20   2   9    2.67    0.39 
  20   2   9    2.00    0.37 
 -20   2  -9    2.60    0.38 
 -20   2  -9    1.83    0.37 
  22  -2   9    0.58    0.20 
 -22  -2  -9    0.60    0.20 
  22  -2   9    0.25    0.20 
 -22   2  -9    0.30    0.24 
  22   2   9    0.56    0.25 
 -22   2  -9    0.47    0.25 
 -24  -2  -9    2.44    0.44 
  24   2   9    2.77    0.46 
 -26  -2  -9    0.52    0.24 
  26  -2   9    0.15    0.24 
 -26   2  -9    0.23    0.26 
  26   2   9   -0.03    0.28 
  28  -2   9   -0.05    0.24 
 -28  -2  -9    0.24    0.27 
 -28   2  -9   -0.12    0.29 
  28   2   9    0.39    0.31 
 -37  -3   9   -0.12    0.22 
  37  -3  -9    0.40    0.21 
 -37   3   9    0.44    0.26 
 -35  -3   9   -0.24    0.19 
 -35   3   9    0.82    0.37 
  35   3  -9    0.07    0.26 
  33  -3  -9    2.07    0.38 
  33  -3  -9    2.56    0.39 
 -33  -3   9    2.28    0.40 
 -33   3   9    1.50    0.39 
 -33   3   9    2.94    0.41 
  33   3  -9    3.23    0.43 
  31  -3  -9    0.59    0.20 
  31  -3  -9    0.61    0.20 
 -31   3   9    0.98    0.23 
 -31   3   9    0.18    0.20 
 -29  -3   9    0.53    0.22 
  29  -3  -9    0.85    0.20 
 -29  -3   9    0.81    0.21 
  29  -3  -9    0.74    0.20 
  29   3  -9    0.47    0.21 
 -29   3   9    0.65    0.22 
  29   3  -9    1.03    0.25 
 -29   3   9    0.42    0.20 
  27  -3  -9    0.03    0.14 
 -27  -3   9   -0.10    0.19 
  27  -3  -9    0.18    0.15 
 -27  -3   9   -0.01    0.14 
  27   3  -9    0.10    0.19 
 -27   3   9   -0.14    0.17 
 -27   3   9   -0.08    0.16 
  27   3  -9   -0.14    0.17 
 -25  -3   9   -0.18    0.18 
 -25  -3   9    0.42    0.15 
  25  -3  -9    0.29    0.15 
  25  -3  -9    0.16    0.13 
 -25   3   9    0.31    0.16 
  25   3  -9    0.23    0.18 
  25   3  -9    0.08    0.15 
 -25   3   9    0.21    0.16 
  23  -3  -9   12.21    1.72 
 -23  -3   9   12.77    1.72 
 -23  -3   9   12.49    1.74 
  23  -3  -9   13.31    1.73 
  23   3  -9   12.25    1.73 
  23   3  -9   11.81    1.73 
 -23   3   9   12.00    1.73 
 -23   3   9   12.90    1.73 
 -21  -3   9    0.88    0.16 
  21  -3  -9    0.47    0.16 
  21  -3  -9    0.78    0.16 
 -21  -3   9    0.75    0.22 
 -21   3   9    0.43    0.18 
  21   3  -9    0.60    0.20 
  21   3  -9    0.87    0.19 
 -21   3   9    0.79    0.17 
 -19  -3   9   15.04    2.03 
 -19  -3   9   14.91    2.02 
  19   3  -9   13.44    2.02 
  19   3  -9   15.35    2.03 
 -17  -3   9   12.36    1.67 
 -17  -3   9   11.76    1.66 
  17   3  -9   12.38    1.67 
  17   3  -9   11.91    1.67 
 -17   3   9   11.89    1.66 
 -13  -3   9    2.70    0.46 
  13   3  -9    3.37    0.46 
 -11  -3   9   -0.08    0.10 
 -11  -3   9   -0.40    0.17 
  11   3  -9   -0.11    0.15 
  11   3  -9   -0.30    0.14 
  -7  -3   9   91.03   12.56 
  -7  -3   9   95.74   12.57 
   7   3  -9   93.00   12.57 
   7   3  -9   87.66   12.57 
  -5  -3   9   44.86    6.37 
  -5  -3   9   48.59    6.37 
   5   3  -9   47.22    6.37 
   5   3  -9   45.26    6.37 
  -1  -3   9   72.35    9.73 
   1   3  -9   69.42    9.73 
   1   3  -9   71.38    9.73 
   1  -3   9    1.92    0.27 
   1  -3   9    1.65    0.28 
  -1   3  -9    1.75    0.29 
  -1   3  -9    1.61    0.28 
  -3  -3  -9    1.67    0.28 
  -3  -3  -9    1.82    0.26 
   3  -3   9    1.32    0.25 
   3  -3   9    1.84    0.27 
   3   3   9    1.96    0.27 
   3   3   9    1.38    0.27 
  -3   3  -9    1.76    0.27 
  -5  -3  -9    6.60    0.92 
   5  -3   9    6.46    0.91 
  -5  -3  -9    6.84    0.90 
  -5   3  -9    5.76    0.91 
   5   3   9    6.77    0.91 
   5   3   9    6.35    0.91 
  -7  -3  -9    2.91    0.45 
   7   3   9    2.78    0.44 
   9  -3   9   12.52    1.65 
  -9  -3  -9   12.23    1.65 
  -9  -3  -9   10.92    1.64 
   9  -3   9   12.17    1.64 
  -9   3  -9   11.49    1.65 
  -9   3  -9   12.29    1.65 
   9   3   9   11.20    1.65 
   9   3   9   12.81    1.65 
  11  -3   9   15.00    2.01 
  11  -3   9   14.97    2.01 
 -11  -3  -9   14.50    2.00 
 -11  -3  -9   13.20    2.01 
 -11   3  -9   14.35    2.01 
  11   3   9   14.84    2.01 
  11   3   9   14.99    2.01 
  13  -3   9    0.74    0.20 
 -13  -3  -9    0.88    0.20 
 -13  -3  -9    0.64    0.16 
  13  -3   9    0.57    0.18 
 -13   3  -9    1.03    0.20 
 -13   3  -9    0.63    0.20 
  13   3   9    0.53    0.18 
  13   3   9    0.77    0.20 
 -15  -3  -9    6.45    1.00 
  15  -3   9    7.30    1.00 
  15  -3   9    7.66    1.00 
 -15  -3  -9    7.01    0.99 
  15   3   9    7.76    1.01 
 -15   3  -9    7.00    1.00 
 -15   3  -9    6.76    1.00 
  15   3   9    6.75    1.00 
 -17  -3  -9    0.28    0.18 
  17  -3   9    0.18    0.18 
 -17  -3  -9    0.13    0.16 
  17  -3   9    0.25    0.17 
  17   3   9    0.14    0.20 
  17   3   9    0.16    0.17 
 -17   3  -9    0.09    0.17 
 -17   3  -9    0.31    0.18 
  19  -3   9    0.62    0.20 
  19  -3   9    0.80    0.21 
 -19  -3  -9    0.33    0.19 
 -19  -3  -9    0.78    0.19 
  19   3   9    0.57    0.24 
  19   3   9    0.72    0.20 
 -19   3  -9    0.70    0.23 
 -19   3  -9    0.59    0.19 
  21  -3   9    0.39    0.19 
 -21  -3  -9    0.21    0.19 
  21  -3   9    0.56    0.20 
 -21   3  -9    0.54    0.23 
 -21   3  -9    0.53    0.20 
  21   3   9    0.31    0.18 
  21   3   9    0.44    0.24 
 -25  -3  -9    3.34    0.53 
  25  -3   9    3.01    0.52 
  25   3   9    3.46    0.56 
 -25   3  -9    3.65    0.54 
 -27  -3  -9    0.29    0.25 
  27  -3   9    0.29    0.22 
  27   3   9    0.31    0.31 
 -27   3  -9    0.14    0.28 
 -36  -4   9   -0.08    0.23 
 -36   4   9    0.53    0.26 
  36   4  -9    0.00    0.28 
  34  -4  -9    0.23    0.21 
  34   4  -9    0.18    0.26 
  32  -4  -9    0.18    0.19 
  32  -4  -9    0.42    0.18 
 -32  -4   9   -0.05    0.18 
 -32   4   9    0.38    0.21 
 -32   4   9    0.20    0.21 
  32   4  -9    0.40    0.26 
  30  -4  -9    0.05    0.16 
  30  -4  -9   -0.09    0.16 
 -30   4   9    0.41    0.19 
 -30   4   9    0.31    0.18 
 -28  -4   9    0.18    0.15 
  28  -4  -9   -0.19    0.16 
 -28  -4   9    0.32    0.21 
  28  -4  -9    0.00    0.15 
  28   4  -9    0.11    0.21 
 -28   4   9   -0.06    0.18 
 -28   4   9    0.02    0.16 
  28   4  -9   -0.01    0.17 
 -26  -4   9    0.11    0.20 
 -26  -4   9    0.16    0.14 
  26  -4  -9   -0.04    0.15 
  26  -4  -9   -0.07    0.13 
 -26   4   9   -0.05    0.16 
  26   4  -9    0.00    0.16 
 -26   4   9    0.20    0.16 
  26   4  -9    0.10    0.20 
  24  -4  -9    6.22    0.90 
 -24  -4   9    7.13    0.91 
  24  -4  -9    6.91    0.91 
 -24  -4   9    5.47    0.92 
 -24   4   9    6.80    0.91 
 -24   4   9    6.30    0.91 
  24   4  -9    6.12    0.92 
  24   4  -9    6.02    0.93 
  22  -4  -9    2.50    0.35 
 -22  -4   9    2.52    0.35 
 -22  -4   9    2.15    0.38 
  22  -4  -9    2.09    0.35 
  22   4  -9    2.18    0.37 
  22   4  -9    2.60    0.38 
 -22   4   9    1.54    0.35 
 -22   4   9    2.66    0.36 
 -20  -4   9    0.01    0.12 
 -20  -4   9    0.07    0.19 
  20   4  -9    0.16    0.15 
  20   4  -9   -0.06    0.17 
 -18  -4   9   -0.06    0.11 
 -18  -4   9   -0.16    0.20 
  18   4  -9    0.09    0.16 
  18   4  -9    0.10    0.17 
 -16  -4   9    0.35    0.12 
 -16  -4   9    0.49    0.19 
  16   4  -9    0.59    0.16 
  16   4  -9    0.57    0.18 
  14   4  -9    0.11    0.19 
 -12  -4   9    0.61    0.18 
  12   4  -9    0.14    0.16 
 -10  -4   9    1.48    0.24 
 -10  -4   9    1.78    0.28 
  10   4  -9    1.57    0.25 
  10   4  -9    1.18    0.27 
  -8  -4   9   14.72    1.84 
  -8  -4   9   12.68    1.83 
   8   4  -9   13.56    1.84 
   8   4  -9   12.76    1.84 
  -6  -4   9   30.32    3.81 
  -6  -4   9   26.71    3.81 
   6   4  -9   29.81    3.81 
   6   4  -9   24.91    3.81 
  -4  -4   9   42.51    5.57 
  -4  -4   9   40.83    5.57 
   4   4  -9   40.04    5.57 
   4   4  -9   39.23    5.57 
  -2  -4   9    9.51    1.38 
  -2  -4   9   10.96    1.39 
   2   4  -9   11.05    1.39 
   2   4  -9    8.99    1.38 
   0  -4   9    1.70    0.25 
   0  -4   9    1.44    0.24 
   0   4  -9    1.55    0.25 
   0   4  -9    1.38    0.27 
   2  -4   9    6.46    0.87 
   2  -4   9    6.43    0.86 
  -2   4  -9    5.72    0.88 
  -2   4  -9    5.95    0.87 
   4  -4   9    0.20    0.10 
   4  -4   9    0.13    0.13 
  -4   4  -9    0.16    0.13 
  -6  -4  -9    2.25    0.33 
  -6  -4  -9    2.35    0.31 
   6   4   9    1.63    0.32 
   6   4   9    1.95    0.32 
   8  -4   9    0.42    0.17 
   8  -4   9    0.40    0.14 
  -8   4  -9    0.73    0.17 
  -8   4  -9    0.72    0.18 
 -10  -4  -9    0.09    0.16 
 -10  -4  -9    0.31    0.13 
  10  -4   9    0.16    0.17 
  10  -4   9    0.28    0.14 
  10   4   9    0.16    0.17 
  10   4   9    0.40    0.16 
 -10   4  -9    0.31    0.17 
 -10   4  -9    0.57    0.17 
 -12  -4  -9    0.27    0.13 
 -12  -4  -9   -0.12    0.16 
  12  -4   9    0.35    0.14 
  12  -4   9   -0.11    0.15 
 -12   4  -9    0.16    0.16 
  12   4   9    0.00    0.15 
  12   4   9    0.55    0.18 
 -12   4  -9    0.51    0.18 
  14  -4   9    1.90    0.36 
 -14  -4  -9    2.42    0.36 
 -14  -4  -9    1.79    0.36 
  14  -4   9    2.36    0.36 
 -14   4  -9    2.31    0.36 
 -14   4  -9    3.23    0.38 
  14   4   9    2.04    0.36 
  14   4   9    2.67    0.39 
  16  -4   9    0.39    0.16 
 -16  -4  -9   -0.05    0.17 
  16  -4   9    0.19    0.17 
 -16  -4  -9    0.03    0.14 
  16   4   9   -0.12    0.16 
  16   4   9   -0.22    0.20 
 -16   4  -9    0.05    0.17 
 -16   4  -9    0.20    0.19 
  18  -4   9   -0.30    0.16 
  18  -4   9   -0.13    0.18 
 -18  -4  -9    0.14    0.17 
 -18  -4  -9   -0.36    0.15 
  18   4   9   -0.17    0.21 
 -18   4  -9   -0.10    0.20 
 -18   4  -9   -0.02    0.16 
  18   4   9    0.01    0.17 
 -20  -4  -9   -0.04    0.17 
  20  -4   9    0.36    0.18 
 -20  -4  -9    0.14    0.19 
  20  -4   9    0.31    0.18 
  20   4   9    0.03    0.24 
  20   4   9   -0.09    0.18 
 -20   4  -9   -0.14    0.18 
 -20   4  -9   -0.16    0.22 
  22  -4   9   -0.20    0.35 
  22  -4   9    0.14    0.19 
 -22   4  -9    0.21    0.23 
 -24  -4  -9   -0.02    0.18 
  24  -4   9    0.07    0.22 
 -24   4  -9    0.05    0.28 
  24   4   9    0.03    0.29 
  26  -4   9    0.04    0.20 
 -26  -4  -9   -0.11    0.22 
  26   4   9    0.43    0.34 
 -26   4  -9    0.44    0.31 
  35   5  -9    1.00    0.31 
  33  -5  -9    3.47    0.48 
  33  -5  -9    2.73    0.50 
 -33  -5   9    3.24    0.49 
  33   5  -9    4.43    0.53 
 -33   5   9    3.88    0.50 
 -33   5   9    1.68    0.49 
  31  -5  -9    0.03    0.17 
 -31  -5   9    0.11    0.17 
  31  -5  -9    0.12    0.15 
  31   5  -9    0.26    0.23 
 -31   5   9   -0.18    0.19 
  29  -5  -9    2.00    0.38 
  29  -5  -9    2.90    0.38 
  29   5  -9    2.71    0.43 
 -29   5   9    1.71    0.40 
 -29   5   9    2.85    0.40 
 -27  -5   9    6.53    0.84 
  27  -5  -9    6.17    0.84 
  27  -5  -9    4.93    0.84 
 -27  -5   9    5.19    0.86 
 -27   5   9    6.55    0.85 
  27   5  -9    6.98    0.86 
 -27   5   9    5.42    0.85 
  27   5  -9    5.90    0.85 
 -25  -5   9    1.66    0.26 
 -25  -5   9    1.54    0.30 
 -25   5   9    0.80    0.26 
 -25   5   9    1.71    0.27 
  25   5  -9    1.64    0.28 
  25   5  -9    1.48    0.30 
 -23  -5   9    8.70    1.13 
 -23  -5   9    7.66    1.14 
  23   5  -9    7.77    1.13 
  23   5  -9    7.80    1.14 
 -21  -5   9    8.30    1.11 
 -21  -5   9    7.36    1.13 
  21   5  -9    7.96    1.13 
 -19  -5   9    0.64    0.22 
 -19  -5   9    0.50    0.14 
  19   5  -9    0.39    0.18 
  19   5  -9    0.38    0.20 
 -17  -5   9   12.92    1.68 
 -17  -5   9   11.64    1.70 
  17   5  -9   11.44    1.69 
  17   5  -9   12.70    1.70 
 -15  -5   9    3.87    0.61 
 -15  -5   9    3.82    0.58 
  15   5  -9    4.33    0.60 
  15   5  -9    4.26    0.59 
 -13  -5   9    0.55    0.14 
  13   5  -9    0.64    0.19 
  -9  -5   9    2.58    0.39 
  -9  -5   9    2.41    0.36 
   9   5  -9    2.58    0.39 
   9   5  -9    2.43    0.38 
  -7  -5   9    3.71    0.49 
  -7  -5   9    2.89    0.46 
   7   5  -9    3.47    0.48 
   7   5  -9    3.32    0.49 
  -5  -5   9   10.18    1.39 
  -5  -5   9   10.12    1.40 
   5   5  -9    9.93    1.40 
   5   5  -9   10.15    1.41 
  -3  -5   9    2.29    0.32 
  -3  -5   9    1.98    0.30 
   3   5  -9    1.62    0.31 
   3   5  -9    2.35    0.33 
  -1  -5   9    0.42    0.11 
   1   5  -9    0.17    0.16 
   1   5  -9    0.13    0.13 
   1  -5   9    0.38    0.15 
  -1   5  -9    0.45    0.14 
  -1   5  -9    0.52    0.18 
   3  -5   9    3.34    0.44 
   3  -5   9    2.77    0.44 
  -3   5  -9    2.96    0.47 
  -3   5  -9    3.08    0.45 
   7  -5   9    1.17    0.21 
  -7   5  -9    1.50    0.24 
   9  -5   9    7.87    1.06 
  -9  -5  -9    6.94    1.06 
  -9  -5  -9    7.26    1.05 
   9  -5   9    7.12    1.07 
  -9   5  -9    8.42    1.07 
   9   5   9    7.61    1.06 
  -9   5  -9    7.64    1.07 
   9   5   9    8.05    1.07 
 -11  -5  -9    1.00    0.27 
 -11  -5  -9    1.49    0.26 
  11  -5   9    1.75    0.27 
  11  -5   9    1.93    0.28 
 -11   5  -9    2.20    0.29 
  11   5   9    1.41    0.28 
  11   5   9    1.47    0.29 
 -11   5  -9    1.84    0.29 
 -13  -5  -9    1.78    0.31 
  13  -5   9    1.72    0.31 
  13  -5   9    2.10    0.31 
 -13  -5  -9    2.05    0.30 
 -13   5  -9    2.19    0.32 
 -13   5  -9    1.90    0.31 
  13   5   9    1.30    0.30 
  15  -5   9    3.74    0.59 
 -15  -5  -9    4.44    0.59 
  15  -5   9    4.27    0.59 
 -15  -5  -9    3.48    0.59 
  15   5   9    3.44    0.59 
 -15   5  -9    4.81    0.60 
 -15   5  -9    3.81    0.59 
  15   5   9    4.60    0.61 
 -17  -5  -9    0.20    0.16 
  17  -5   9    0.30    0.18 
  17  -5   9    0.23    0.17 
 -17  -5  -9    0.28    0.19 
 -17   5  -9    0.39    0.22 
  17   5   9    0.41    0.18 
 -17   5  -9    0.46    0.18 
  17   5   9    0.34    0.23 
 -19  -5  -9    1.37    0.31 
  19  -5   9    1.75    0.31 
 -19  -5  -9    1.87    0.31 
  19  -5   9    1.66    0.31 
 -19   5  -9    1.91    0.34 
 -19   5  -9    1.58    0.31 
  19   5   9    2.00    0.33 
  19   5   9    2.32    0.37 
  21  -5   9    0.29    0.18 
 -21  -5  -9    0.20    0.17 
 -21  -5  -9    0.12    0.20 
  21  -5   9    0.46    0.19 
  21   5   9    0.24    0.20 
 -21   5  -9    0.56    0.24 
 -21   5  -9    0.25    0.19 
  21   5   9    0.57    0.29 
  23   5   9    1.29    0.38 
 -25  -5  -9    2.43    0.38 
  25  -5   9    2.09    0.37 
  25   5   9    1.96    0.47 
 -25   5  -9    1.76    0.41 
 -34  -6   9    0.24    0.19 
  34  -6  -9    0.18    0.19 
  34  -6  -9    0.28    0.18 
 -34   6   9    0.11    0.24 
  34   6  -9    0.56    0.28 
 -34   6   9   -0.18    0.18 
  32  -6  -9   -0.28    0.15 
  32  -6  -9   -0.01    0.17 
  32   6  -9   -0.03    0.29 
 -32   6   9    0.27    0.22 
 -32   6   9   -0.17    0.17 
  30  -6  -9    0.35    0.15 
 -30   6   9   -0.13    0.19 
  30   6  -9    0.05    0.31 
 -30   6   9   -0.05    0.19 
 -28  -6   9    0.16    0.16 
  28   6  -9   -0.16    0.24 
 -28   6   9   -0.11    0.17 
 -26  -6   9    0.35    0.17 
 -26  -6   9    0.32    0.23 
 -26   6   9    0.48    0.18 
  26   6  -9    0.58    0.20 
  26   6  -9    0.33    0.23 
 -24  -6   9    0.31    0.23 
 -24  -6   9    0.39    0.16 
  24   6  -9    0.40    0.22 
  24   6  -9    0.37    0.20 
 -24   6   9    0.28    0.17 
 -22  -6   9    0.11    0.14 
 -22  -6   9   -0.17    0.21 
  22   6  -9    0.14    0.17 
  22   6  -9    0.40    0.20 
 -20  -6   9    1.47    0.22 
 -20  -6   9    1.12    0.28 
  20   6  -9    0.73    0.27 
  20   6  -9    1.14    0.25 
 -18  -6   9    0.91    0.17 
 -18  -6   9    0.43    0.22 
  18   6  -9    0.52    0.18 
  18   6  -9    0.38    0.21 
 -16  -6   9   -0.35    0.19 
 -16  -6   9   -0.04    0.12 
  16   6  -9    0.04    0.15 
  16   6  -9   -0.20    0.19 
 -14  -6   9    2.97    0.48 
 -14  -6   9    3.26    0.45 
  14   6  -9    3.47    0.48 
  14   6  -9    2.72    0.46 
 -12  -6   9    1.47    0.22 
  12   6  -9    1.14    0.27 
  -8  -6   9   10.33    1.38 
   8   6  -9    9.64    1.38 
   8  -6   9    2.38    0.32 
   8  -6   9    1.78    0.33 
  -8   6  -9    2.33    0.34 
  -8   6  -9    1.62    0.33 
  10  -6   9    0.82    0.21 
 -10  -6  -9    0.86    0.18 
  10  -6   9    0.84    0.19 
 -10   6  -9    1.28    0.22 
 -10   6  -9    0.53    0.20 
 -12  -6  -9    1.06    0.19 
  12  -6   9    0.99    0.20 
  12  -6   9    0.41    0.19 
 -12  -6  -9    0.48    0.19 
  12   6   9    0.72    0.20 
 -12   6  -9    0.75    0.19 
  12   6   9    1.22    0.24 
 -12   6  -9    1.09    0.21 
 -14  -6  -9    1.68    0.28 
  14  -6   9    1.50    0.27 
  14  -6   9    1.82    0.29 
 -14  -6  -9    1.17    0.29 
  14   6   9    1.61    0.29 
  14   6   9    2.27    0.32 
 -14   6  -9    1.26    0.28 
 -14   6  -9    1.61    0.30 
  16  -6   9   -0.06    0.16 
 -16  -6  -9    0.20    0.17 
  16  -6   9    0.40    0.18 
 -16  -6  -9    0.15    0.15 
 -16   6  -9    0.05    0.20 
  16   6   9    0.40    0.22 
 -16   6  -9    0.03    0.16 
  16   6   9   -0.09    0.17 
  18  -6   9    0.24    0.18 
 -18  -6  -9    0.83    0.18 
  18  -6   9    0.31    0.20 
 -18  -6  -9    0.33    0.21 
 -18   6  -9    0.29    0.22 
 -18   6  -9    0.45    0.19 
  18   6   9    0.63    0.20 
  18   6   9    0.34    0.26 
  20  -6   9   -0.08    0.17 
 -20  -6  -9    0.31    0.18 
  20  -6   9   -0.05    0.18 
 -20  -6  -9    0.16    0.19 
  20   6   9    0.03    0.18 
  20   6   9    0.15    0.29 
 -20   6  -9   -0.10    0.17 
 -20   6  -9    0.01    0.22 
  22  -6   9    0.18    0.19 
 -22   6  -9   -0.33    0.30 
 -24  -6  -9   -0.11    0.19 
  24   6   9   -0.05    0.29 
 -33  -7   9    2.06    0.37 
  33   7  -9    2.41    0.42 
 -31  -7   9    1.27    0.27 
  31   7  -9    1.37    0.35 
 -27  -7   9    2.17    0.44 
 -27  -7   9    2.78    0.40 
  27   7  -9    2.87    0.45 
  27   7  -9    2.31    0.42 
 -25  -7   9    2.11    0.32 
 -25  -7   9    1.46    0.35 
  25   7  -9    1.93    0.36 
  25   7  -9    1.84    0.33 
 -23  -7   9    0.22    0.15 
 -23  -7   9    0.46    0.22 
  23   7  -9    0.49    0.22 
  23   7  -9    0.22    0.19 
 -21  -7   9    4.12    0.56 
 -21  -7   9    3.50    0.59 
  21   7  -9    4.14    0.59 
  21   7  -9    3.44    0.57 
 -19  -7   9    0.73    0.21 
 -19  -7   9    0.49    0.14 
  19   7  -9    0.27    0.21 
  19   7  -9   -0.03    0.17 
 -17  -7   9    1.82    0.36 
 -17  -7   9    2.11    0.31 
  17   7  -9    1.85    0.33 
  17   7  -9    2.21    0.35 
 -15  -7   9    4.06    0.55 
 -15  -7   9    3.43    0.57 
  15   7  -9    3.64    0.56 
  15   7  -9    3.82    0.57 
 -13  -7   9    1.69    0.26 
 -13  -7   9    1.71    0.30 
  13   7  -9    1.19    0.27 
  13   7  -9    2.27    0.32 
  11   7  -9    1.53    0.27 
  11   7  -9    1.79    0.30 
 -13  -7  -9    3.00    0.47 
 -13   7  -9    3.29    0.47 
 -13   7  -9    2.45    0.46 
  13   7   9    3.62    0.48 
 -15  -7  -9    0.81    0.24 
  15  -7   9    1.55    0.25 
  15  -7   9    1.02    0.25 
 -15  -7  -9    1.40    0.24 
  15   7   9    1.15    0.24 
 -15   7  -9    0.79    0.23 
 -15   7  -9    1.55    0.26 
  17  -7   9    0.98    0.25 
  17  -7   9    1.34    0.26 
 -17  -7  -9    1.72    0.27 
  17   7   9    1.75    0.31 
  17   7   9    0.93    0.26 
 -17   7  -9    1.49    0.28 
 -19  -7  -9    1.46    0.27 
  19  -7   9    1.02    0.27 
 -19  -7  -9    1.27    0.30 
  19   7   9    2.10    0.33 
 -19   7  -9    1.03    0.27 
  19   7   9    1.40    0.29 
 -19   7  -9    1.74    0.30 
  21  -7   9    0.51    0.20 
  21  -7   9    0.42    0.20 
 -21  -7  -9    0.36    0.19 
 -21   7  -9    0.33    0.21 
  21   7   9    0.52    0.34 
 -21   7  -9    0.75    0.25 
 -23  -7  -9    0.68    0.25 
  23   7   9    1.39    0.33 
 -30  -8   9    0.15    0.18 
  30   8  -9    0.21    0.25 
 -26  -8   9    0.80    0.18 
 -26  -8   9    0.50    0.25 
  26   8  -9    0.35    0.22 
  26   8  -9    0.62    0.26 
  24  -8  -9   -0.07    0.14 
 -24  -8   9   -0.20    0.24 
 -24  -8   9   -0.06    0.15 
  24   8  -9   -0.22    0.19 
  24   8  -9   -0.52    0.22 
 -22  -8   9    0.59    0.16 
 -22  -8   9    0.40    0.23 
  22   8  -9    0.22    0.22 
  22   8  -9    0.11    0.18 
 -20  -8   9    1.43    0.32 
 -20  -8   9    2.09    0.29 
  20   8  -9    1.35    0.30 
  20   8  -9    1.94    0.33 
 -18  -8   9    1.29    0.22 
 -18  -8   9    0.79    0.27 
  18   8  -9    1.31    0.29 
  18   8  -9    1.21    0.25 
 -16  -8   9    0.62    0.23 
  16   8  -9    0.49    0.22 
 -14  -8   9    0.93    0.25 
  14   8  -9    1.12    0.25 
 -14   8  -9   -0.05    0.19 
  16  -8   9   -0.05    0.16 
 -16  -8  -9    0.08    0.18 
  16   8   9    0.21    0.18 
  16   8   9    0.25    0.26 
 -16   8  -9    0.04    0.22 
 -18  -8  -9    0.14    0.17 
  18  -8   9    0.24    0.17 
 -18   8  -9    0.47    0.19 
  18   8   9   -0.33    0.18 
 -18   8  -9    0.20    0.21 
  18   8   9    0.56    0.27 
 -20  -8  -9    0.29    0.21 
  20  -8   9    0.35    0.18 
 -20  -8  -9    0.38    0.17 
  20  -8   9    0.17    0.19 
  20   8   9    0.43    0.21 
 -20   8  -9    0.20    0.19 
 -20   8  -9    0.41    0.23 
  20   8   9    0.13    0.30 
  22  -8   9    0.35    0.24 
 -29  -9   9   -0.09    0.18 
  29   9  -9   -0.26    0.28 
 -25  -9   9   -0.38    0.23 
  25  -9  -9    0.13    0.14 
  25   9  -9    0.37    0.25 
  25   9  -9    0.07    0.21 
 -23  -9   9    1.92    0.29 
 -23  -9   9    1.80    0.34 
  23   9  -9    1.84    0.34 
  23   9  -9    1.23    0.30 
 -21  -9   9    2.45    0.46 
 -21  -9   9    3.53    0.44 
  21   9  -9    2.24    0.46 
 -19  -9   9    0.18    0.22 
  19   9  -9    0.50    0.19 
  19   9  -9   -0.02    0.22 
 -17  -9   9    6.72    0.98 
  17   9  -9    7.02    0.99 
 -19  -9  -9    0.87    0.25 
 -19  -9  -9    0.53    0.24 
  19   9   9    0.58    0.24 
 -19   9  -9    1.05    0.27 
 -24 -10   9    1.39    0.25 
 -24 -10   9    1.31    0.31 
  24  10  -9    0.84    0.25 
  24  10  -9    0.99    0.29 
 -22 -10   9    0.26    0.26 
 -22 -10   9    0.17    0.15 
  22  10  -9    0.33    0.23 
  22  10  -9    0.08    0.19 
 -20 -10   9   -0.07    0.23 
  20  10  -9    0.66    0.24 
  18  10  -9    0.27    0.21 
 -38   0  10    0.35    0.25 
  36   0 -10    0.79    0.25 
 -36   0  10    0.45    0.24 
 -34   0  10    3.90    0.64 
  34   0 -10    4.54    0.64 
  32   0 -10    2.12    0.39 
 -32   0  10    2.73    0.41 
  30   0 -10    6.52    0.90 
 -30   0  10    6.70    0.91 
 -30   0  10    6.11    0.90 
  30   0 -10    5.73    0.89 
  28   0 -10   13.12    1.87 
 -28   0  10   13.64    1.87 
 -28   0  10   13.52    1.88 
  28   0 -10   13.74    1.87 
 -26   0  10    9.60    1.23 
 -26   0  10    7.44    1.24 
  26   0 -10    8.91    1.23 
  26   0 -10    8.91    1.23 
  24   0 -10   13.97    1.89 
  24   0 -10   13.92    1.89 
 -24   0  10   13.64    1.89 
 -24   0  10   13.12    1.90 
  22   0 -10    6.07    0.72 
 -22   0  10    3.23    0.72 
  22   0 -10    5.28    0.72 
 -22   0  10    5.62    0.72 
  20   0 -10   18.19    2.51 
 -20   0  10   17.59    2.51 
  20   0 -10   18.56    2.51 
 -20   0  10   18.45    2.51 
  18   0 -10   16.48    2.12 
 -18   0  10   14.77    2.13 
  18   0 -10   15.38    2.12 
 -18   0  10   14.81    2.11 
  14   0 -10    8.72    1.21 
 -14   0  10    9.60    1.22 
  14   0 -10    9.15    1.21 
 -14   0  10    7.88    1.20 
 -12   0  10    9.10    1.31 
  12   0 -10    9.96    1.30 
  12   0 -10    8.89    1.30 
 -12   0  10    9.41    1.29 
  10   0 -10    3.83    0.61 
 -10   0  10    4.10    0.61 
 -10   0  10    4.73    0.62 
  10   0 -10    4.66    0.61 
  -8   0  10    7.47    1.08 
   8   0 -10    7.99    1.07 
  -8   0  10    7.49    1.06 
   8   0 -10    7.65    1.07 
   6   0 -10   17.25    2.40 
   6   0 -10   17.95    2.40 
  -6   0  10   17.04    2.40 
  -6   0  10   17.91    2.41 
   4   0 -10   24.06    3.32 
  -4   0  10   24.77    3.32 
  -4   0  10   23.80    3.33 
   4   0 -10   24.25    3.32 
  -2   0  10    7.06    1.00 
   2   0 -10    7.02    1.01 
   2   0 -10    7.60    1.00 
   0   0 -10    2.68    0.39 
   0   0  10    2.94    0.39 
   0   0  10    2.41    0.39 
  -2   0 -10    6.92    0.88 
   2   0  10    6.25    0.88 
  -2   0 -10    5.47    0.88 
   4   0  10    5.84    0.84 
  -4   0 -10    6.38    0.84 
  -4   0 -10    5.70    0.83 
   4   0  10    5.89    0.83 
  -8   0 -10    9.22    1.23 
  -8   0 -10    8.11    1.24 
   8   0  10    9.20    1.24 
  10   0  10   20.71    2.86 
 -10   0 -10   21.64    2.85 
  10   0  10   21.56    2.86 
 -10   0 -10   19.12    2.86 
 -12   0 -10    8.36    1.12 
  12   0  10    7.62    1.11 
  12   0  10    7.90    1.11 
 -20   0 -10    2.33    0.41 
  24   0  10    3.31    0.56 
 -24   0 -10    3.74    0.56 
  26   0  10    1.35    0.33 
 -26   0 -10    1.36    0.35 
  28   0  10    0.61    0.29 
 -28   0 -10    0.38    0.29 
 -37  -1  10    0.04    0.24 
  37  -1 -10    0.21    0.21 
 -37   1  10    0.25    0.24 
 -35  -1  10    0.06    0.22 
  35  -1 -10    0.45    0.21 
  35   1 -10    0.24    0.23 
 -35   1  10   -0.35    0.22 
 -31  -1  10   -0.04    0.22 
  31  -1 -10    0.36    0.16 
 -31  -1  10    0.23    0.18 
  31  -1 -10    0.15    0.18 
  31   1 -10   -0.12    0.19 
 -31   1  10    0.06    0.19 
 -31   1  10    0.40    0.21 
  31   1 -10    0.00    0.17 
 -29  -1  10    0.04    0.17 
  29  -1 -10    0.05    0.16 
  29  -1 -10    0.21    0.17 
 -29  -1  10    0.20    0.22 
 -29   1  10    0.24    0.19 
 -29   1  10    0.40    0.19 
  29   1 -10    0.32    0.18 
  29   1 -10    0.00    0.17 
 -27  -1  10    3.57    0.52 
  27  -1 -10    4.04    0.52 
 -27  -1  10    3.46    0.53 
  27  -1 -10    3.49    0.51 
  27   1 -10    3.13    0.51 
  27   1 -10    3.74    0.52 
 -27   1  10    3.84    0.52 
 -27   1  10    2.42    0.52 
  25  -1 -10    0.41    0.15 
 -25  -1  10   -0.17    0.18 
  25  -1 -10    0.12    0.16 
 -25  -1  10    0.05    0.16 
 -25   1  10    0.29    0.16 
  25   1 -10    0.26    0.16 
 -25   1  10   -0.05    0.18 
  25   1 -10    0.57    0.16 
  23  -1 -10    4.43    0.60 
 -23  -1  10    4.00    0.61 
 -23  -1  10    4.00    0.59 
  23  -1 -10    3.88    0.59 
  23   1 -10    4.54    0.60 
 -23   1  10    3.91    0.60 
 -23   1  10    4.12    0.59 
  23   1 -10    3.72    0.59 
 -21  -1  10    3.73    0.58 
  21  -1 -10    4.13    0.58 
  21  -1 -10    3.48    0.58 
 -21  -1  10    4.59    0.61 
 -21   1  10    4.41    0.58 
  21   1 -10    4.30    0.59 
  21   1 -10    4.19    0.59 
 -21   1  10    3.75    0.59 
 -19  -1  10    1.45    0.24 
  19  -1 -10    1.65    0.26 
  19  -1 -10    1.38    0.26 
 -19  -1  10    1.42    0.28 
  19   1 -10    1.45    0.26 
 -19   1  10    1.63    0.26 
  19   1 -10    1.79    0.26 
 -17  -1  10    7.92    1.09 
 -17  -1  10    7.80    1.12 
  17   1 -10    8.00    1.10 
  17   1 -10    7.72    1.10 
  15  -1 -10   14.69    2.00 
  15  -1 -10   14.41    2.00 
 -15   1  10   14.26    2.00 
 -15   1  10   14.86    2.01 
 -13  -1  10    0.13    0.11 
  13  -1 -10    0.25    0.15 
 -13  -1  10    0.47    0.19 
  13  -1 -10    0.50    0.13 
 -13   1  10    0.32    0.18 
  13   1 -10    0.28    0.15 
  13   1 -10    0.29    0.14 
 -13   1  10    0.44    0.13 
  11  -1 -10    0.41    0.13 
 -11  -1  10    0.16    0.19 
  11  -1 -10    0.55    0.15 
 -11  -1  10    0.51    0.13 
 -11   1  10    0.46    0.14 
  11   1 -10    0.44    0.14 
  11   1 -10    0.59    0.15 
 -11   1  10    0.76    0.18 
   9  -1 -10    3.55    0.51 
   9  -1 -10    3.56    0.50 
  -9  -1  10    3.21    0.50 
  -9  -1  10    3.27    0.52 
   9   1 -10    4.16    0.52 
  -9   1  10    3.67    0.52 
  -9   1  10    3.33    0.50 
   7  -1 -10    7.31    1.11 
   7  -1 -10    8.39    1.11 
  -7  -1  10    8.45    1.14 
  -7   1  10    8.21    1.12 
  -7   1  10    7.87    1.11 
   5  -1 -10    4.33    0.60 
   5  -1 -10    4.03    0.60 
  -5   1  10    4.19    0.60 
  -5   1  10    4.28    0.60 
   3  -1 -10   10.87    1.51 
   3  -1 -10   10.93    1.51 
  -3   1  10   11.01    1.51 
   1  -1 -10    3.93    0.58 
  -1   1  10    3.89    0.57 
  -1   1  10    4.09    0.57 
  -1  -1 -10    0.61    0.14 
  -1  -1 -10    0.71    0.16 
   1   1  10    0.55    0.13 
   1   1  10    0.56    0.15 
  -1   1 -10    0.52    0.15 
   3  -1  10    0.28    0.11 
  -3  -1 -10    0.15    0.11 
   3  -1  10    0.34    0.14 
  -3  -1 -10    0.50    0.15 
   3   1  10    0.37    0.14 
  -3   1 -10    0.39    0.12 
   3   1  10    0.23    0.12 
  -3   1 -10    0.54    0.15 
  -5  -1 -10    8.48    1.25 
   5   1  10    9.50    1.25 
   7  -1  10    5.44    0.79 
   7  -1  10    6.02    0.78 
  -7  -1 -10    5.05    0.77 
  -7   1 -10    6.02    0.78 
  -7   1 -10    5.49    0.79 
   7   1  10    4.98    0.78 
  -9  -1 -10    4.30    0.56 
   9  -1  10    3.53    0.55 
   9  -1  10    3.84    0.54 
  -9  -1 -10    4.23    0.54 
  -9   1 -10    4.46    0.56 
   9   1  10    3.11    0.54 
  -9   1 -10    3.55    0.54 
   9   1  10    3.22    0.54 
  11  -1  10    1.41    0.26 
 -11  -1 -10    1.53    0.24 
  11  -1  10    1.29    0.25 
 -11  -1 -10    1.52    0.27 
  11   1  10    1.24    0.26 
 -11   1 -10    1.44    0.27 
  11   1  10    1.52    0.26 
 -11   1 -10    1.92    0.26 
  13  -1  10    1.55    0.29 
  13  -1  10    1.66    0.28 
 -13  -1 -10    1.49    0.28 
 -13  -1 -10    1.59    0.29 
 -13   1 -10    1.84    0.28 
  13   1  10    1.88    0.29 
  13   1  10    1.56    0.29 
 -13   1 -10    1.85    0.30 
  15  -1  10    0.45    0.18 
 -15  -1 -10    0.30    0.16 
 -15  -1 -10    0.21    0.15 
  15  -1  10    0.45    0.17 
 -15   1 -10    0.12    0.17 
  15   1  10    0.42    0.19 
 -15   1 -10    0.40    0.17 
  15   1  10    0.47    0.19 
  17  -1  10    1.18    0.25 
  17  -1  10    1.36    0.25 
 -17  -1 -10    1.21    0.26 
 -17  -1 -10    1.49    0.25 
 -17   1 -10    0.99    0.24 
 -17   1 -10    1.60    0.27 
  17   1  10    1.17    0.25 
  17   1  10    1.20    0.26 
  19  -1  10    0.54    0.20 
  19  -1  10    0.29    0.19 
 -19  -1 -10    0.21    0.20 
 -19  -1 -10    0.40    0.20 
  19   1  10    0.62    0.23 
 -19   1 -10    0.72    0.21 
 -19   1 -10    0.55    0.20 
  19   1  10    0.56    0.19 
  21  -1  10    0.13    0.22 
  21  -1  10    0.15    0.20 
 -21  -1 -10    0.05    0.20 
 -21   1 -10   -0.07    0.21 
 -21   1 -10   -0.11    0.20 
  21   1  10    0.19    0.22 
  21   1  10    0.04    0.32 
 -23  -1 -10    0.03    0.26 
  23  -1  10    1.05    0.27 
 -23   1 -10    0.64    0.29 
  23   1  10    0.20    0.26 
  25  -1  10    0.60    0.25 
 -25  -1 -10   -0.01    0.27 
  25   1  10    0.73    0.28 
 -25   1 -10    0.61    0.29 
  27  -1  10    0.15    0.26 
 -27  -1 -10    0.24    0.27 
 -27   1 -10    0.16    0.30 
  27   1  10    0.02    0.29 
  38  -2 -10    0.22    0.24 
 -38   2  10    0.77    0.26 
  38   2 -10    0.41    0.27 
 -36  -2  10    0.56    0.25 
 -36   2  10    0.48    0.26 
  36   2 -10    0.82    0.28 
 -34  -2  10    0.70    0.24 
  34   2 -10    0.45    0.25 
  32  -2 -10    0.27    0.16 
  32  -2 -10    0.33    0.19 
 -32   2  10    0.20    0.22 
 -32   2  10   -0.03    0.20 
  30  -2 -10    0.52    0.20 
 -30  -2  10    0.64    0.23 
 -30  -2  10    0.45    0.19 
  30  -2 -10    0.74    0.18 
 -30   2  10    0.24    0.20 
  30   2 -10    0.40    0.22 
  30   2 -10    0.56    0.20 
 -30   2  10    0.49    0.21 
  28  -2 -10    0.78    0.18 
 -28  -2  10    0.24    0.18 
 -28  -2  10    0.55    0.22 
  28  -2 -10    0.64    0.18 
 -28   2  10    0.60    0.20 
 -28   2  10    0.53    0.19 
  26  -2 -10    2.11    0.33 
  26  -2 -10    2.16    0.33 
 -26   2  10    2.05    0.33 
 -26   2  10    1.66    0.34 
  24  -2 -10    2.83    0.41 
  24  -2 -10    2.59    0.41 
 -24   2  10    2.98    0.42 
 -24   2  10    2.40    0.42 
  22  -2 -10    9.47    1.30 
  22  -2 -10    9.18    1.30 
 -22   2  10    9.18    1.31 
 -22   2  10    9.41    1.30 
  20  -2 -10   15.62    2.10 
 -20   2  10   14.93    2.10 
  20   2 -10   14.14    2.10 
 -20   2  10   15.71    2.10 
  20   2 -10   15.65    2.10 
 -18  -2  10    6.07    0.77 
 -18  -2  10    4.20    0.78 
  18   2 -10    5.68    0.78 
  18   2 -10    5.51    0.78 
  16  -2 -10   14.14    1.86 
 -16  -2  10   12.55    1.88 
  16  -2 -10   13.80    1.86 
 -16  -2  10   13.16    1.86 
 -16   2  10   12.96    1.87 
  16   2 -10   14.92    1.87 
 -16   2  10   13.14    1.86 
  16   2 -10   13.51    1.87 
  14  -2 -10    4.59    0.66 
  14  -2 -10    5.39    0.67 
 -14   2  10    5.28    0.66 
 -14   2  10    3.48    0.66 
  12  -2 -10   12.51    1.75 
 -12  -2  10   11.80    1.76 
  12  -2 -10   12.63    1.75 
 -12  -2  10   13.02    1.75 
 -12   2  10   12.73    1.75 
  12   2 -10   12.63    1.75 
 -12   2  10   12.95    1.76 
  12   2 -10   13.08    1.75 
 -10  -2  10   15.95    2.38 
  10  -2 -10   18.17    2.37 
  10  -2 -10   17.09    2.37 
 -10  -2  10   17.32    2.37 
 -10   2  10   17.31    2.37 
  10   2 -10   17.53    2.37 
  10   2 -10   17.39    2.37 
 -10   2  10   16.98    2.37 
   8  -2 -10    6.27    0.97 
   8  -2 -10    7.38    0.97 
  -8  -2  10    6.26    0.99 
  -8  -2  10    7.40    0.97 
  -8   2  10    7.63    0.97 
   8   2 -10    6.45    0.98 
  -8   2  10    6.42    0.98 
   8   2 -10    7.72    0.98 
   6  -2 -10   21.89    3.03 
  -6  -2  10   22.24    3.03 
  -6  -2  10   21.78    3.04 
   6  -2 -10   22.25    3.03 
   6   2 -10   22.51    3.04 
   6   2 -10   22.64    3.04 
  -6   2  10   22.31    3.04 
  -6   2  10   21.37    3.03 
   4  -2 -10   30.78    4.19 
  -4  -2  10   32.29    4.19 
  -4  -2  10   30.05    4.20 
   4  -2 -10   29.78    4.19 
   4   2 -10   30.32    4.19 
   4   2 -10   30.33    4.20 
  -4   2  10   30.57    4.19 
   2  -2 -10    5.88    0.82 
  -2  -2  10    6.08    0.81 
   2  -2 -10    4.93    0.81 
  -2   2  10    6.00    0.82 
  -2   2  10    6.61    0.82 
   2   2 -10    6.00    0.82 
   2   2 -10    5.43    0.82 
   0  -2  10   23.28    3.13 
   0  -2  10   21.25    3.13 
   0  -2 -10   21.92    3.13 
   0  -2 -10   23.46    3.13 
   0   2  10   23.64    3.13 
   0   2  10   21.58    3.13 
   0   2 -10   22.70    3.13 
   0   2 -10   24.60    3.13 
   2  -2  10   14.83    2.10 
  -2  -2 -10   15.41    2.10 
  -2  -2 -10   15.07    2.11 
   2  -2  10   15.43    2.11 
  -2   2 -10   16.10    2.11 
   2   2  10   15.62    2.11 
   2   2  10   14.77    2.11 
  -4  -2 -10    4.44    0.70 
  -4  -2 -10    5.36    0.68 
   4   2  10    5.36    0.70 
   4   2  10    4.18    0.69 
   6  -2  10   14.77    2.13 
  -6   2 -10   16.21    2.13 
   8  -2  10    5.90    0.92 
  -8  -2 -10    6.64    0.91 
  -8  -2 -10    6.21    0.93 
   8  -2  10    7.00    0.93 
   8   2  10    6.11    0.92 
   8   2  10    7.05    0.93 
  -8   2 -10    6.73    0.93 
  -8   2 -10    6.90    0.92 
 -10  -2 -10   11.87    1.60 
  10  -2  10   11.36    1.60 
 -10  -2 -10   11.43    1.61 
 -10   2 -10   12.16    1.60 
  10   2  10   11.05    1.60 
  10   2  10   11.07    1.60 
 -10   2 -10   12.11    1.61 
 -12  -2 -10    8.97    1.36 
  12  -2  10    8.99    1.36 
 -12  -2 -10   10.25    1.36 
  12  -2  10   10.35    1.37 
 -12   2 -10    9.39    1.37 
  12   2  10    9.79    1.36 
  12   2  10    9.95    1.36 
 -12   2 -10   10.54    1.36 
 -14  -2 -10    1.63    0.26 
  14  -2  10    1.53    0.28 
  14  -2  10    1.48    0.27 
 -14  -2 -10    1.16    0.27 
 -14   2 -10    1.77    0.28 
 -14   2 -10    1.98    0.28 
  14   2  10    1.28    0.27 
  14   2  10    1.63    0.29 
 -16  -2 -10    0.78    0.22 
  16  -2  10    0.36    0.21 
 -16  -2 -10    1.02    0.20 
  16  -2  10    0.92    0.20 
  16   2  10    0.40    0.20 
 -16   2 -10    0.87    0.21 
  16   2  10    0.78    0.23 
 -16   2 -10    1.12    0.22 
 -18  -2 -10    0.37    0.20 
 -18  -2 -10    0.50    0.18 
  18  -2  10    0.38    0.19 
  18  -2  10    0.54    0.19 
  18   2  10    0.42    0.22 
 -18   2 -10    0.23    0.17 
  18   2  10    0.26    0.18 
 -18   2 -10    0.66    0.21 
  20  -2  10    0.46    0.19 
 -20  -2 -10    0.62    0.20 
  20  -2  10    0.18    0.18 
 -20  -2 -10    0.36    0.19 
  20   2  10    0.27    0.23 
 -20   2 -10    0.46    0.20 
 -20   2 -10    0.36    0.22 
  20   2  10    0.30    0.19 
  24  -2  10    0.29    0.23 
 -24  -2 -10    0.64    0.25 
  24   2  10    0.56    0.29 
 -24   2 -10    0.75    0.26 
  26  -2  10    0.08    0.24 
 -26   2 -10    0.55    0.27 
  26   2  10    0.14    0.30 
 -28  -2 -10    0.36    0.28 
  28  -2  10    0.33    0.27 
 -28   2 -10    0.09    0.31 
  28   2  10    0.07    0.32 
  37  -3 -10   -0.33    0.18 
 -37  -3  10    0.25    0.22 
 -37   3  10    0.03    0.24 
  37   3 -10   -0.28    0.27 
 -35  -3  10   -0.02    0.20 
  35   3 -10    0.10    0.25 
  33  -3 -10    0.56    0.20 
  33  -3 -10    0.31    0.19 
 -33  -3  10    0.41    0.21 
  33   3 -10    0.63    0.26 
 -33   3  10    0.75    0.24 
  31  -3 -10    1.03    0.23 
  31  -3 -10    0.59    0.21 
 -31   3  10    0.79    0.23 
 -31   3  10    1.49    0.25 
  29  -3 -10    0.85    0.20 
  29  -3 -10    0.52    0.18 
 -29  -3  10    0.65    0.19 
 -29  -3  10    0.06    0.22 
 -29   3  10    0.95    0.21 
 -29   3  10    0.66    0.20 
  29   3 -10    0.41    0.19 
  29   3 -10    0.80    0.24 
 -27  -3  10    0.18    0.20 
  27  -3 -10    0.02    0.17 
  27  -3 -10    0.24    0.15 
 -27  -3  10    0.20    0.16 
 -27   3  10    0.24    0.18 
 -27   3  10    0.20    0.18 
  27   3 -10    0.29    0.20 
  27   3 -10    0.16    0.18 
  25  -3 -10    1.17    0.22 
  25  -3 -10    1.00    0.21 
 -25  -3  10    1.18    0.22 
 -25  -3  10    0.70    0.25 
 -25   3  10    0.80    0.22 
  25   3 -10    1.18    0.24 
 -25   3  10    1.15    0.23 
  25   3 -10    1.17    0.23 
 -23  -3  10    1.44    0.30 
  23  -3 -10    1.37    0.27 
 -23  -3  10    1.58    0.27 
  23  -3 -10    1.73    0.27 
 -23   3  10    1.67    0.28 
 -23   3  10    1.59    0.28 
  23   3 -10    1.62    0.30 
  23   3 -10    1.61    0.28 
 -21  -3  10    0.02    0.12 
 -21  -3  10    0.24    0.19 
  21  -3 -10   -0.04    0.13 
  21  -3 -10   -0.07    0.13 
  21   3 -10   -0.02    0.14 
 -21   3  10    0.26    0.16 
  21   3 -10    0.14    0.18 
 -21   3  10   -0.12    0.13 
 -19  -3  10    0.52    0.21 
 -19  -3  10    0.20    0.13 
  19   3 -10    0.09    0.17 
  19   3 -10   -0.07    0.16 
  17  -3 -10    7.26    0.98 
 -17  -3  10    7.10    1.00 
  17  -3 -10    7.05    0.98 
 -17  -3  10    6.68    0.98 
 -17   3  10    7.39    0.99 
  17   3 -10    6.79    0.99 
  17   3 -10    6.97    0.99 
 -17   3  10    6.97    0.98 
 -15  -3  10    6.30    0.88 
 -15  -3  10    6.21    0.85 
  15   3 -10    7.31    0.87 
  15   3 -10    5.40    0.87 
 -15   3  10    5.39    0.87 
 -11  -3  10    3.12    0.45 
 -11  -3  10    3.00    0.48 
  11   3 -10    3.80    0.47 
  11   3 -10    2.80    0.46 
  -9  -3  10   21.88    2.99 
  -9  -3  10   21.83    2.99 
   9   3 -10   22.59    2.99 
   9   3 -10   20.80    2.99 
  -7  -3  10    9.42    1.31 
  -7  -3  10    9.27    1.32 
   7   3 -10   10.16    1.32 
   7   3 -10    9.11    1.31 
  -5  -3  10    0.76    0.19 
  -5  -3  10    0.44    0.13 
   5   3 -10    0.83    0.17 
   5   3 -10    0.91    0.19 
  -3  -3  10    9.49    1.29 
  -3  -3  10    9.53    1.30 
   3   3 -10    9.38    1.30 
   3   3 -10    8.97    1.29 
  -1  -3  10   28.03    3.77 
   1   3 -10   27.68    3.77 
   1   3 -10   26.75    3.77 
  -1  -3 -10    2.21    0.32 
  -1  -3 -10    2.06    0.33 
   1  -3  10    2.00    0.32 
   1  -3  10    2.41    0.33 
  -1   3 -10    2.10    0.34 
   1   3  10    2.45    0.33 
   1   3  10    1.94    0.32 
  -1   3 -10    1.88    0.32 
  -3  -3 -10    4.79    0.73 
   3  -3  10    5.36    0.73 
  -3  -3 -10    5.24    0.72 
   3   3  10    5.24    0.73 
   3   3  10    5.12    0.73 
  -3   3 -10    4.89    0.73 
  -5  -3 -10    6.02    0.81 
  -5  -3 -10    5.51    0.82 
   5   3  10    6.01    0.82 
   5   3  10    5.39    0.82 
   7  -3  10    3.21    0.45 
  -7   3 -10    3.12    0.46 
  -7   3 -10    3.44    0.46 
   7   3  10    2.35    0.47 
  -9  -3 -10    0.17    0.12 
  -9  -3 -10    0.23    0.16 
   9  -3  10    0.38    0.16 
   9  -3  10    0.05    0.13 
   9   3  10   -0.01    0.16 
  -9   3 -10   -0.10    0.15 
   9   3  10    0.14    0.16 
  -9   3 -10   -0.17    0.16 
  11  -3  10    0.14    0.17 
 -11  -3 -10    0.22    0.16 
 -11  -3 -10   -0.15    0.12 
  11  -3  10   -0.02    0.13 
 -11   3 -10    0.18    0.16 
  11   3  10    0.10    0.17 
  11   3  10    0.20    0.17 
 -11   3 -10    0.07    0.15 
 -13  -3 -10    1.06    0.21 
 -13  -3 -10    1.15    0.23 
  13  -3  10    0.91    0.23 
  13  -3  10    1.29    0.22 
 -13   3 -10    1.06    0.23 
 -13   3 -10    1.13    0.24 
  13   3  10    0.76    0.24 
  15  -3  10    0.70    0.21 
 -15  -3 -10    0.93    0.20 
  15  -3  10    1.21    0.21 
 -15  -3 -10    0.82    0.21 
 -15   3 -10    0.96    0.21 
  15   3  10    0.70    0.21 
  15   3  10    0.66    0.25 
 -15   3 -10    0.97    0.23 
  17  -3  10    0.43    0.19 
 -17  -3 -10    0.49    0.18 
 -17  -3 -10    0.43    0.19 
  17  -3  10    0.84    0.20 
  17   3  10    0.14    0.22 
  17   3  10    0.60    0.20 
 -17   3 -10    0.39    0.21 
 -17   3 -10    0.59    0.19 
  19  -3  10    0.40    0.19 
 -19  -3 -10    0.27    0.18 
  19  -3  10    0.18    0.19 
 -19  -3 -10    0.27    0.19 
 -19   3 -10    0.29    0.18 
  19   3  10    0.40    0.18 
 -19   3 -10    0.59    0.22 
  19   3  10    0.36    0.24 
  21  -3  10    0.89    0.25 
  21  -3  10    1.44    0.40 
 -21   3 -10    1.10    0.28 
  21   3  10    1.05    0.31 
  23  -3  10    0.12    0.23 
 -23  -3 -10    0.38    0.25 
 -23   3 -10    0.33    0.27 
  23   3  10    0.34    0.28 
  25  -3  10    0.00    0.21 
 -25  -3 -10   -0.20    0.23 
 -25   3 -10    0.29    0.27 
  25   3  10   -0.24    0.27 
  27  -3  10   -0.06    0.22 
 -27  -3 -10   -0.03    0.25 
 -27   3 -10    0.38    0.28 
  27   3  10   -0.21    0.29 
 -36  -4  10    0.35    0.23 
 -36   4  10    0.93    0.26 
  36   4 -10    0.89    0.29 
  34   4 -10    0.73    0.29 
  32  -4 -10    1.00    0.23 
 -32  -4  10    1.31    0.25 
  32  -4 -10    1.17    0.24 
 -32   4  10    1.07    0.26 
  32   4 -10    0.99    0.30 
  30  -4 -10    1.97    0.30 
  30  -4 -10    1.58    0.29 
 -30   4  10    1.99    0.32 
 -30   4  10    1.21    0.29 
 -28  -4  10    0.12    0.15 
  28  -4 -10    0.08    0.16 
 -28  -4  10    0.30    0.24 
  28  -4 -10    0.01    0.15 
 -28   4  10   -0.01    0.18 
 -28   4  10   -0.04    0.17 
  28   4 -10   -0.09    0.22 
  28   4 -10    0.09    0.18 
 -26  -4  10    2.29    0.40 
  26  -4 -10    2.87    0.37 
  26  -4 -10    1.98    0.36 
 -26  -4  10    2.39    0.36 
  26   4 -10    2.45    0.38 
  26   4 -10    2.19    0.39 
 -26   4  10    2.46    0.38 
 -26   4  10    1.95    0.37 
  24  -4 -10    0.14    0.14 
 -24  -4  10   -0.16    0.13 
  24  -4 -10    0.07    0.13 
 -24  -4  10   -0.33    0.20 
  24   4 -10   -0.01    0.18 
  24   4 -10    0.33    0.18 
 -24   4  10    0.13    0.16 
 -24   4  10    0.15    0.16 
  22  -4 -10   24.89    3.32 
 -22  -4  10   24.11    3.33 
  22  -4 -10   23.05    3.32 
 -22  -4  10   24.34    3.32 
  22   4 -10   24.44    3.32 
 -22   4  10   23.68    3.32 
 -22   4  10   24.64    3.32 
  22   4 -10   24.48    3.33 
 -20  -4  10   20.41    2.93 
 -20  -4  10   21.59    2.95 
  20   4 -10   22.73    2.94 
  20   4 -10   20.85    2.94 
 -18  -4  10    2.06    0.36 
 -18  -4  10    2.27    0.33 
  18   4 -10    2.23    0.36 
  18   4 -10    2.11    0.35 
 -16  -4  10   31.54    4.21 
 -16  -4  10   30.18    4.21 
  16   4 -10   30.77    4.21 
  16   4 -10   30.36    4.21 
 -14  -4  10    9.38    1.34 
 -14  -4  10    9.25    1.32 
  14   4 -10   10.49    1.33 
  14   4 -10    9.22    1.33 
 -10  -4  10    9.27    1.32 
  10   4 -10    9.59    1.31 
  -8  -4  10    5.58    0.80 
  -8  -4  10    5.97    0.83 
   8   4 -10    5.48    0.83 
   8   4 -10    6.04    0.82 
  -6  -4  10  117.26   16.07 
  -6  -4  10  118.89   16.07 
   6   4 -10  115.46   16.07 
   6   4 -10  118.17   16.07 
  -4  -4  10  135.37   18.88 
  -4  -4  10  139.89   18.89 
   4   4 -10  139.65   18.89 
   4   4 -10  137.26   18.88 
  -2  -4  10    3.86    0.51 
   2   4 -10    2.39    0.52 
   2   4 -10    4.37    0.52 
   0  -4  10    6.78    0.96 
   0  -4  10    7.03    0.96 
   0   4 -10    6.83    0.97 
   0   4 -10    6.80    0.96 
   2  -4  10   15.97    2.23 
  -2   4 -10   16.35    2.23 
  -4  -4 -10    6.68    0.95 
  -4  -4 -10    7.06    0.96 
   6  -4  10   20.04    3.09 
   6  -4  10   23.45    3.09 
  -6   4 -10   23.27    3.09 
  -6   4 -10   23.74    3.10 
   8  -4  10    2.45    0.36 
  -8  -4 -10    2.24    0.36 
  -8  -4 -10    2.40    0.34 
   8  -4  10    2.17    0.35 
   8   4  10    2.13    0.36 
  -8   4 -10    2.35    0.36 
   8   4  10    2.06    0.36 
  -8   4 -10    2.39    0.36 
  10  -4  10   13.12    1.94 
 -10  -4 -10   14.44    1.93 
 -10  -4 -10   12.79    1.94 
  10  -4  10   14.84    1.94 
 -10   4 -10   13.60    1.94 
 -10   4 -10   14.80    1.94 
  10   4  10   13.92    1.94 
  10   4  10   14.81    1.94 
  12  -4  10   17.56    2.47 
 -12  -4 -10   18.67    2.47 
 -12  -4 -10   17.27    2.47 
  12  -4  10   18.02    2.47 
  12   4  10   17.94    2.47 
  12   4  10   17.92    2.47 
 -12   4 -10   18.90    2.47 
 -12   4 -10   17.11    2.47 
 -14  -4 -10    0.10    0.18 
  14  -4  10    0.35    0.18 
 -14  -4 -10    0.13    0.15 
  14  -4  10    0.37    0.16 
  14   4  10    0.13    0.16 
 -14   4 -10   -0.21    0.18 
  14   4  10    0.22    0.20 
 -14   4 -10    0.38    0.17 
  16  -4  10    3.99    0.57 
 -16  -4 -10    5.34    0.58 
 -16  -4 -10    3.39    0.57 
  16  -4  10    3.72    0.57 
 -16   4 -10    2.97    0.56 
  16   4  10    4.25    0.59 
 -16   4 -10    5.17    0.59 
  16   4  10    2.93    0.56 
  18  -4  10    0.00    0.17 
 -18  -4 -10   -0.17    0.16 
  18  -4  10    0.00    0.18 
 -18  -4 -10    0.02    0.18 
  18   4  10    0.01    0.17 
  18   4  10    0.10    0.24 
 -18   4 -10    0.00    0.17 
 -18   4 -10    0.06    0.21 
 -20  -4 -10    1.14    0.23 
  20  -4  10    1.20    0.22 
  20  -4  10    1.08    0.23 
 -20  -4 -10    0.61    0.22 
  20   4  10    1.12    0.30 
  20   4  10    0.52    0.22 
 -20   4 -10    0.83    0.25 
 -20   4 -10    0.62    0.21 
 -24  -4 -10    0.33    0.22 
 -24   4 -10    0.49    0.28 
  24   4  10    0.63    0.29 
  26  -4  10    0.98    0.30 
 -26  -4 -10    1.39    0.32 
  26   4  10    1.18    0.38 
 -26   4 -10    1.21    0.32 
 -35  -5  10    0.03    0.21 
  35   5 -10   -0.33    0.26 
 -33  -5  10    0.04    0.19 
  33  -5 -10    0.10    0.16 
  33  -5 -10   -0.07    0.16 
 -33   5  10    0.11    0.21 
  33   5 -10    0.06    0.25 
 -33   5  10    0.16    0.18 
  31  -5 -10    0.92    0.25 
  31  -5 -10    0.85    0.22 
 -31  -5  10    1.09    0.24 
 -31   5  10    0.92    0.25 
  31   5 -10    0.68    0.28 
  29  -5 -10    0.10    0.16 
  29  -5 -10    0.26    0.17 
 -29  -5  10    0.15    0.16 
  29   5 -10    0.51    0.25 
 -29   5  10    0.23    0.17 
 -29   5  10    0.14    0.19 
 -27  -5  10    0.16    0.16 
  27  -5 -10    0.25    0.16 
 -27  -5  10    0.48    0.23 
  27   5 -10    0.04    0.19 
 -27   5  10    0.41    0.18 
  27   5 -10    0.44    0.24 
 -25  -5  10    1.46    0.32 
 -25  -5  10    1.19    0.26 
  25   5 -10    1.98    0.29 
  25   5 -10    1.35    0.30 
 -23  -5  10    1.16    0.23 
 -23  -5  10    0.82    0.27 
  23   5 -10    1.54    0.28 
  23   5 -10    1.33    0.25 
 -23   5  10    1.38    0.24 
 -21  -5  10    0.42    0.22 
 -21  -5  10    0.39    0.14 
  21   5 -10   -0.33    0.21 
  21   5 -10    0.26    0.19 
 -19  -5  10    4.79    0.54 
 -19  -5  10    2.87    0.55 
  19   5 -10    3.23    0.54 
  19   5 -10    3.59    0.55 
 -17  -5  10    0.49    0.21 
 -17  -5  10    0.37    0.14 
  17   5 -10    0.67    0.18 
  17   5 -10    0.27    0.20 
 -15  -5  10    0.65    0.16 
 -15  -5  10    0.67    0.22 
  15   5 -10    0.61    0.19 
  15   5 -10    1.04    0.23 
 -13  -5  10    1.31    0.28 
 -13  -5  10    1.42    0.23 
  13   5 -10    1.35    0.24 
  13   5 -10    1.40    0.27 
  -7  -5  10    6.46    0.95 
  -7  -5  10    6.99    0.94 
   7   5 -10    6.53    0.94 
   7   5 -10    6.89    0.96 
  -5  -5  10    4.08    0.63 
  -5  -5  10    4.07    0.62 
   5   5 -10    4.93    0.64 
   5   5 -10    4.60    0.63 
  -3  -5  10   10.02    1.37 
  -3  -5  10   10.02    1.38 
   3   5 -10    9.51    1.38 
   3   5 -10   10.28    1.39 
  -1  -5  10    5.52    0.77 
   1   5 -10    5.35    0.80 
   1   5 -10    5.61    0.78 
   5  -5  10    0.55    0.16 
   5  -5  10    0.58    0.16 
  -5   5 -10    0.50    0.17 
   7  -5  10    1.49    0.28 
   7  -5  10    1.66    0.27 
  -7   5 -10    1.67    0.29 
  -7   5 -10    1.65    0.28 
   9  -5  10    5.44    0.79 
  -9  -5 -10    5.39    0.77 
   9  -5  10    5.36    0.78 
  -9  -5 -10    5.15    0.78 
   9   5  10    5.30    0.78 
  -9   5 -10    5.32    0.78 
  -9   5 -10    6.27    0.78 
   9   5  10    5.64    0.78 
  11  -5  10    1.91    0.27 
 -11  -5 -10    1.45    0.27 
  11  -5  10    1.42    0.28 
  11   5  10    1.16    0.26 
 -11   5 -10    1.83    0.29 
 -11   5 -10    1.49    0.28 
  11   5  10    1.22    0.28 
 -13  -5 -10    0.77    0.19 
  13  -5  10    0.62    0.18 
  13  -5  10    0.39    0.18 
 -13  -5 -10    0.61    0.17 
  13   5  10    0.77    0.19 
 -13   5 -10    0.41    0.18 
 -13   5 -10    0.58    0.21 
  13   5  10    0.62    0.22 
 -15  -5 -10    0.95    0.20 
 -15  -5 -10    0.66    0.21 
  15  -5  10    0.80    0.21 
  15  -5  10    0.96    0.21 
 -15   5 -10    1.30    0.24 
  15   5  10    0.87    0.21 
  15   5  10    0.66    0.25 
 -15   5 -10    0.77    0.21 
  17  -5  10    0.26    0.17 
  17  -5  10    0.21    0.18 
 -17  -5 -10    0.39    0.18 
 -17  -5 -10    0.22    0.18 
  17   5  10   -0.06    0.17 
  17   5  10    0.37    0.25 
 -17   5 -10    0.24    0.18 
 -17   5 -10    0.07    0.21 
  19  -5  10    0.91    0.24 
 -19  -5 -10    1.02    0.25 
  19  -5  10    0.93    0.23 
 -19  -5 -10    0.65    0.23 
  19   5  10    0.64    0.23 
 -19   5 -10    0.70    0.27 
  19   5  10    1.04    0.28 
 -19   5 -10    1.19    0.23 
  21  -5  10    1.91    0.37 
 -21   5 -10    2.72    0.41 
 -23  -5 -10    0.42    0.24 
  23  -5  10    0.32    0.20 
 -23   5 -10    0.24    0.25 
  23   5  10    0.46    0.28 
 -25  -5 -10    0.04    0.21 
  25  -5  10    0.07    0.21 
  25   5  10   -0.19    0.31 
 -25   5 -10   -0.30    0.26 
  34  -6 -10    0.32    0.21 
  34  -6 -10    0.69    0.21 
 -34  -6  10    0.31    0.21 
 -34   6  10    0.67    0.25 
  34   6 -10    0.33    0.31 
 -34   6  10    0.21    0.24 
  32  -6 -10    0.76    0.20 
  32   6 -10    0.83    0.29 
 -32   6  10    0.43    0.20 
 -32   6  10    1.11    0.25 
 -30  -6  10    2.05    0.36 
  30  -6 -10    0.98    0.24 
 -30   6  10    1.39    0.28 
  30   6 -10    1.29    0.34 
  28  -6 -10    0.18    0.17 
 -28  -6  10    0.56    0.18 
  28   6 -10    0.29    0.24 
 -26  -6  10    3.57    0.64 
 -26  -6  10    5.53    0.63 
  26  -6 -10    5.14    0.63 
  26   6 -10    3.86    0.64 
  26   6 -10    3.65    0.62 
 -26   6  10    3.62    0.62 
  24  -6 -10    5.65    0.81 
 -24  -6  10    5.29    0.84 
 -24  -6  10    5.46    0.82 
  24   6 -10    6.10    0.83 
  24   6 -10    6.42    0.84 
 -22  -6  10    0.20    0.14 
 -22  -6  10    0.12    0.22 
  22   6 -10   -0.16    0.20 
  22   6 -10   -0.14    0.19 
 -20  -6  10    1.67    0.28 
 -20  -6  10    1.46    0.32 
  20   6 -10    1.83    0.33 
  20   6 -10    1.76    0.30 
 -18  -6  10    1.97    0.28 
 -18  -6  10    1.47    0.32 
  18   6 -10    1.79    0.30 
  18   6 -10    1.26    0.32 
 -16  -6  10    3.80    0.62 
 -16  -6  10    4.21    0.60 
  16   6 -10    4.05    0.61 
  16   6 -10    4.79    0.63 
 -14  -6  10    4.18    0.64 
 -14  -6  10    3.94    0.66 
  14   6 -10    4.90    0.66 
  14   6 -10    5.06    0.65 
 -12  -6  10    1.28    0.24 
 -12  -6  10    1.60    0.29 
  12   6 -10    1.61    0.29 
  12   6 -10    1.86    0.27 
 -10  -6  10    2.53    0.39 
  10   6 -10    2.80    0.42 
  -4  -6  10    6.73    0.92 
   4   6 -10    6.23    0.91 
   4  -6  10    2.05    0.32 
   4  -6  10    2.22    0.32 
  -4   6 -10    2.06    0.35 
  -4   6 -10    1.98    0.33 
   6  -6  10    3.21    0.50 
   6  -6  10    3.57    0.50 
  -6   6 -10    3.49    0.50 
   8  -6  10    3.14    0.48 
   8  -6  10    3.29    0.49 
  -8   6 -10    3.04    0.49 
  -8   6 -10    3.93    0.50 
 -10  -6 -10    1.96    0.29 
  10  -6  10    1.95    0.29 
  10  -6  10    1.77    0.30 
 -10   6 -10    1.43    0.29 
 -10   6 -10    1.48    0.30 
  10   6  10    1.64    0.29 
 -12  -6 -10    0.28    0.18 
 -12  -6 -10    0.41    0.15 
  12  -6  10    0.53    0.17 
 -12   6 -10    0.77    0.21 
 -12   6 -10    0.46    0.17 
  12   6  10    0.42    0.21 
  12   6  10    0.14    0.17 
  14  -6  10    3.15    0.42 
 -14  -6 -10    2.27    0.42 
  14  -6  10    2.69    0.42 
 -14  -6 -10    3.38    0.42 
 -14   6 -10    2.82    0.43 
  14   6  10    2.29    0.42 
 -14   6 -10    2.51    0.42 
  14   6  10    2.92    0.44 
  16  -6  10    5.71    0.79 
  16  -6  10    5.65    0.78 
 -16  -6 -10    5.18    0.79 
 -16  -6 -10    5.53    0.78 
 -16   6 -10    4.39    0.78 
 -16   6 -10    6.10    0.79 
  16   6  10    4.96    0.78 
  16   6  10    7.05    0.81 
  18  -6  10    1.02    0.22 
 -18  -6 -10    1.54    0.25 
 -18  -6 -10    0.87    0.24 
  18  -6  10    0.62    0.22 
  18   6  10    0.49    0.23 
  18   6  10    0.57    0.30 
 -18   6 -10    0.93    0.26 
 -18   6 -10    0.81    0.23 
 -20  -6 -10    0.81    0.21 
  20  -6  10    0.23    0.21 
  20  -6  10    0.75    0.21 
 -20  -6 -10    0.79    0.25 
  20   6  10    0.51    0.23 
 -20   6 -10    0.50    0.20 
 -20   6 -10    1.08    0.27 
  20   6  10    0.91    0.28 
  22   6  10    1.05    0.33 
 -24  -6 -10    0.53    0.22 
  24   6  10    0.41    0.33 
 -33  -7  10    0.50    0.20 
  33   7 -10    0.39    0.28 
 -31  -7  10    0.14    0.18 
  31  -7 -10   -0.22    0.16 
  31   7 -10   -0.01    0.27 
 -29   7  10    0.47    0.20 
 -27  -7  10    0.86    0.19 
 -27  -7  10    0.47    0.31 
 -27   7  10    0.54    0.20 
  27   7 -10    0.26    0.26 
  27   7 -10    0.68    0.27 
 -25  -7  10    0.68    0.28 
 -25  -7  10    0.68    0.19 
  25  -7 -10    1.01    0.20 
 -25   7  10    0.72    0.21 
 -25   7  10    0.71    0.20 
  25   7 -10    0.88    0.23 
  25   7 -10    0.73    0.27 
 -23  -7  10    0.28    0.23 
 -23  -7  10    0.16    0.15 
  23   7 -10    0.02    0.17 
  23   7 -10    0.00    0.22 
 -21  -7  10    0.78    0.23 
 -21  -7  10    0.52    0.17 
  21   7 -10    0.42    0.20 
  21   7 -10    0.67    0.24 
 -19  -7  10    0.60    0.23 
 -19  -7  10    0.28    0.14 
  19   7 -10    0.08    0.21 
  19   7 -10    0.11    0.18 
 -17  -7  10    0.28    0.20 
 -17  -7  10    0.18    0.14 
  17   7 -10    0.27    0.18 
  17   7 -10    0.47    0.21 
 -15  -7  10    1.33    0.23 
 -15  -7  10    0.77    0.28 
  15   7 -10    1.72    0.29 
  15   7 -10    1.69    0.25 
 -13  -7  10    4.25    0.66 
 -13  -7  10    4.59    0.68 
  13   7 -10    4.98    0.67 
  13   7 -10    4.71    0.66 
 -11  -7  10    0.73    0.22 
  11   7 -10    0.71    0.22 
   9   7 -10    0.48    0.19 
   9   7 -10    0.35    0.16 
   7  -7  10   -0.04    0.16 
  -7   7 -10   -0.11    0.16 
   9  -7  10    0.23    0.18 
   9  -7  10    0.35    0.15 
  -9   7 -10    0.33    0.22 
  11  -7  10    1.12    0.26 
 -13  -7 -10    0.12    0.16 
  13   7  10    0.31    0.17 
 -13   7 -10    0.06    0.21 
  15  -7  10    0.62    0.26 
 -15  -7 -10    0.55    0.21 
 -15  -7 -10    0.88    0.21 
 -15   7 -10    0.98    0.24 
  15   7  10    0.72    0.25 
  15   7  10    0.53    0.21 
 -15   7 -10    0.51    0.19 
  17   7  10    1.29    0.27 
  17   7  10    1.40    0.32 
 -17   7 -10    1.50    0.29 
 -17   7 -10    1.10    0.25 
  19  -7  10    0.36    0.21 
 -19  -7 -10    0.23    0.20 
 -19   7 -10    0.41    0.20 
 -19   7 -10   -0.05    0.22 
  19   7  10    0.30    0.19 
  19   7  10    0.07    0.27 
 -23  -7 -10    0.44    0.21 
  23  -7  10    0.14    0.20 
  23   7  10    0.37    0.33 
 -23   7 -10    0.18    0.26 
 -30  -8  10    1.18    0.25 
  30   8 -10    1.30    0.33 
  26  -8 -10    0.86    0.21 
 -26  -8  10    0.43    0.28 
 -26  -8  10    0.81    0.19 
  26   8 -10    0.43    0.25 
 -26   8  10    0.41    0.22 
  26   8 -10    0.71    0.27 
 -24  -8  10    0.35    0.23 
  24  -8 -10    0.29    0.17 
 -24  -8  10    0.43    0.17 
  24   8 -10    0.92    0.24 
 -24   8  10    0.26    0.17 
  24   8 -10    0.35    0.19 
 -22  -8  10    1.40    0.37 
 -22  -8  10    2.14    0.34 
  22   8 -10    2.23    0.38 
  22   8 -10    2.58    0.36 
 -20  -8  10    3.52    0.47 
 -20  -8  10    3.33    0.50 
  20   8 -10    3.24    0.50 
  20   8 -10    2.41    0.47 
 -18  -8  10    4.97    0.64 
 -18  -8  10    3.58    0.66 
  18   8 -10    4.19    0.65 
  18   8 -10    4.72    0.66 
 -16  -8  10    2.77    0.35 
 -16  -8  10    1.79    0.38 
  16   8 -10    2.17    0.39 
  16   8 -10    2.05    0.36 
 -14  -8  10    3.82    0.63 
 -14  -8  10    4.61    0.61 
  14   8 -10    4.10    0.61 
 -12  -8  10    1.00    0.18 
  12   8 -10    0.80    0.20 
  14  -8  10    0.10    0.16 
  14  -8  10    0.35    0.17 
 -14   8 -10    0.21    0.16 
 -14   8 -10   -0.28    0.21 
 -16  -8 -10    1.41    0.28 
  16  -8  10    1.85    0.27 
  16   8  10    1.91    0.38 
  16   8  10    1.13    0.28 
 -16   8 -10    0.95    0.26 
 -18  -8 -10    0.60    0.21 
  18  -8  10    0.90    0.21 
 -18  -8 -10    0.49    0.22 
  18  -8  10    0.75    0.22 
 -18   8 -10    0.81    0.22 
 -18   8 -10    1.19    0.25 
  18   8  10    0.44    0.22 
  18   8  10    0.64    0.32 
  20  -8  10    0.39    0.20 
  20  -8  10    0.61    0.21 
 -20  -8 -10    0.94    0.25 
 -20   8 -10    0.54    0.24 
 -20   8 -10    0.55    0.25 
 -29  -9  10    0.26    0.18 
  29   9 -10    0.33    0.27 
  27  -9 -10   -0.13    0.17 
 -25  -9  10    0.20    0.16 
 -25  -9  10   -0.06    0.23 
  25   9 -10    0.12    0.25 
  25   9 -10    0.20    0.20 
 -25   9  10    0.09    0.18 
 -23  -9  10   -0.04    0.15 
 -23  -9  10   -0.30    0.21 
  23   9 -10   -0.10    0.23 
  23   9 -10    0.15    0.18 
 -21  -9  10    0.22    0.17 
  21   9 -10    0.53    0.25 
 -19  -9  10    0.24    0.23 
 -19  -9  10   -0.02    0.14 
  19   9 -10    0.19    0.19 
  19   9 -10    0.32    0.23 
 -17  -9  10    0.05    0.21 
 -17  -9  10    0.15    0.14 
  17   9 -10    0.15    0.22 
  17   9  10   -0.02    0.19 
 -17   9 -10   -0.20    0.23 
 -24 -10  10    0.18    0.26 
 -24 -10  10    0.28    0.16 
  24  10 -10    0.41    0.25 
  24  10 -10    0.24    0.20 
 -22 -10  10    1.43    0.26 
 -22 -10  10    1.54    0.33 
  22  10 -10    1.44    0.29 
  22  10 -10    1.01    0.31 
 -20 -10  10    1.03    0.22 
 -20 -10  10    1.04    0.29 
  20  10 -10    1.10    0.26 
  38   0 -11   -0.17    0.23 
 -38   0  11   -0.37    0.22 
 -36   0  11   -0.14    0.22 
  36   0 -11   -0.07    0.21 
  34   0 -11    0.00    0.23 
 -34   0  11   -0.40    0.21 
  32   0 -11    0.14    0.20 
 -32   0  11    0.34    0.21 
 -30   0  11   -0.15    0.20 
  30   0 -11    0.11    0.18 
  30   0 -11   -0.40    0.16 
 -30   0  11   -0.08    0.18 
  28   0 -11    0.10    0.17 
  28   0 -11   -0.07    0.16 
 -28   0  11    0.12    0.19 
 -28   0  11    0.26    0.18 
  26   0 -11    0.10    0.16 
 -26   0  11    0.02    0.16 
  26   0 -11    0.15    0.17 
 -26   0  11   -0.13    0.20 
  24   0 -11   -0.14    0.15 
 -24   0  11    0.08    0.15 
 -24   0  11   -0.06    0.19 
  24   0 -11   -0.10    0.16 
  22   0 -11    0.02    0.15 
 -22   0  11    0.09    0.14 
  22   0 -11   -0.04    0.14 
 -22   0  11   -0.09    0.19 
 -20   0  11   -0.01    0.18 
  20   0 -11   -0.13    0.13 
 -20   0  11   -0.05    0.13 
  20   0 -11    0.15    0.15 
  18   0 -11   -0.07    0.13 
 -18   0  11   -0.23    0.16 
 -18   0  11   -0.11    0.12 
  18   0 -11   -0.23    0.14 
  14   0 -11   -0.12    0.13 
 -14   0  11   -0.16    0.11 
  14   0 -11   -0.20    0.15 
 -14   0  11   -0.04    0.17 
  12   0 -11   -0.42    0.13 
  12   0 -11   -0.10    0.10 
 -12   0  11   -0.03    0.17 
 -12   0  11   -0.01    0.11 
 -10   0  11    0.06    0.10
[truncated: 479,544 more chars]
